# Supplementary material for: The Pediatric Ependymoma Protein Database (PEPD)
Source: Data Brief. 2017 Oct 17;15:638–41. doi: 10.1016/j.dib.2017.10.001 (PMC5671472; doi:10.1016/j.dib.2017.10.001)
Supplement: Supplementary file 2 — Supplementary material [file mmc2.zip]

Archive with 1 entries (1 files):
- Tsangaris and Anagnostopoulos.raw
