# Supplementary material for: The Pediatric Ependymoma Protein Database (PEPD)
Source: Data Brief. 2017 Oct 17;15:638–41. doi: 10.1016/j.dib.2017.10.001 (PMC5671472; doi:10.1016/j.dib.2017.10.001)
Supplement: Supplementary file 3 — Supplementary material Protein groups included in the PEDB have been identified in at least 9 out of 10 analyzed samples. [file mmc3.xlsx]

## Sheet: Sheet1
	FINAL PEPD
Accession	Description	Coverage	# Proteins	# Peptides	# PSMs	# AAs	MW [kDa]	calc. pI
A0AVT1	Ubiquitin-like modifier-activating enzyme 6 OS=Homo sapiens GN=UBA6 PE=1 SV=1 - [UBA6_HUMAN]	5.7	1	4	4	1052	117.895	6.13818
A0FGR8	Extended synaptotagmin-2 OS=Homo sapiens GN=ESYT2 PE=1 SV=1 - [ESYT2_HUMAN]	4.45	1	1	1	921	102.294	9.26123
A0FGR9	Extended synaptotagmin-3 OS=Homo sapiens GN=ESYT3 PE=1 SV=1 - [ESYT3_HUMAN]	2.48	1	1	1	886	99.9722	8.36768
A0JNW5	UHRF1-binding protein 1-like OS=Homo sapiens GN=UHRF1BP1L PE=1 SV=2 - [UH1BL_HUMAN]	1.64	1	1	1	1464	164.095	6.31592
A0M8Q6	Ig lambda-7 chain C region OS=Homo sapiens GN=IGLC7 PE=1 SV=2 - [LAC7_HUMAN]	32.08	4	2	17	106	11.2956	8.27979
A0MZ66	Shootin-1 OS=Homo sapiens GN=KIAA1598 PE=1 SV=4 - [SHOT1_HUMAN]	3.33	1	1	1	631	71.5957	5.32568
A0PJZ0	Putative ankyrin repeat domain-containing protein 20A5 OS=Homo sapiens GN=ANKRD20A5P PE=5 SV=1 - [A20A5_HUMAN]	16.97	5	1	1	165	18.4345	8.104
A1A4S6	Rho GTPase-activating protein 10 OS=Homo sapiens GN=ARHGAP10 PE=1 SV=1 - [RHG10_HUMAN]	3.31	1	1	1	786	89.3183	7.18115
A1KZ92	Peroxidasin-like protein OS=Homo sapiens GN=PXDNL PE=1 SV=3 - [PXDNL_HUMAN]	1.57	1	1	1	1463	163.582	7.43018
A1L0T0	Acetolactate synthase-like protein OS=Homo sapiens GN=ILVBL PE=1 SV=2 - [ILVBL_HUMAN]	9.34	1	3	4	632	67.8248	8.14795
A1L1A6	Immunoglobulin superfamily member 23 OS=Homo sapiens GN=IGSF23 PE=2 SV=2 - [IGS23_HUMAN]	22.4	1	1	1	192	20.5776	6.58057
A1X283	SH3 and PX domain-containing protein 2B OS=Homo sapiens GN=SH3PXD2B PE=1 SV=3 - [SPD2B_HUMAN]	4.06	1	1	1	911	101.516	8.68994
A2IDD5	Coiled-coil domain-containing protein 78 OS=Homo sapiens GN=CCDC78 PE=2 SV=1 - [CCD78_HUMAN]	3.65	1	1	1	438	48.4918	8.1626
A2PYH4	Probable ATP-dependent DNA helicase HFM1 OS=Homo sapiens GN=HFM1 PE=1 SV=2 - [HFM1_HUMAN]	1.32	1	1	1	1435	162.507	7.09326
A2RUR9	Coiled-coil domain-containing protein 144A OS=Homo sapiens GN=CCDC144A PE=1 SV=1 - [C144A_HUMAN]	2.73	1	1	1	1427	165.022	5.36377
A2VEC9	SCO-spondin OS=Homo sapiens GN=SSPO PE=2 SV=1 - [SSPO_HUMAN]	0.56	1	1	1	5147	547.133	6.02393
A4D0S4	Laminin subunit beta-4 OS=Homo sapiens GN=LAMB4 PE=2 SV=1 - [LAMB4_HUMAN]	1.59	1	1	1	1761	193.413	6.354
A4D1E1	Zinc finger protein 804B OS=Homo sapiens GN=ZNF804B PE=2 SV=2 - [Z804B_HUMAN]	1.26	1	1	1	1349	152.477	8.54346
A4D1N5	Putative uncharacterized protein FLJ40288 OS=Homo sapiens PE=2 SV=1 - [YG018_HUMAN]	18	1	1	2	150	16.7307	8.06006
A4D1S5	Ras-related protein Rab-19 OS=Homo sapiens GN=RAB19 PE=2 SV=2 - [RAB19_HUMAN]	13.82	1	1	1	217	24.3843	6.52197
A4D1U4	Protein LCHN OS=Homo sapiens GN=LCHN PE=2 SV=1 - [LCHN_HUMAN]	4.62	1	1	1	455	51.4126	5.31299
A4D256	Dual specificity protein phosphatase CDC14C OS=Homo sapiens GN=CDC14C PE=2 SV=2 - [CC14C_HUMAN]	5.96	1	1	1	554	63.2586	8.57275
A4FU69	EF-hand calcium-binding domain-containing protein 5 OS=Homo sapiens GN=EFCAB5 PE=1 SV=3 - [EFCB5_HUMAN]	2	1	1	1	1503	173.295	5.8208
A5A3E0	POTE ankyrin domain family member F OS=Homo sapiens GN=POTEF PE=1 SV=2 - [POTEF_HUMAN]	5.67	3	4	18	1075	121.367	6.20166
A5D6W6	Fat storage-inducing transmembrane protein 1 OS=Homo sapiens GN=FITM1 PE=1 SV=1 - [FITM1_HUMAN]	5.48	1	1	1	292	32.1861	9.78857
A6NCE7	Microtubule-associated proteins 1A/1B light chain 3 beta 2 OS=Homo sapiens GN=MAP1LC3B2 PE=2 SV=1 - [MP3B2_HUMAN]	27.2	2	4	4	125	14.6187	8.67529
A6NDG6	Phosphoglycolate phosphatase OS=Homo sapiens GN=PGP PE=1 SV=1 - [PGP_HUMAN]	4.98	1	1	1	321	33.9845	6.13818
A6NDN3	Putative golgin subfamily A member 6B OS=Homo sapiens GN=GOLGA6B PE=5 SV=3 - [GOG6B_HUMAN]	6.78	1	1	1	693	79.8647	5.50342
A6NE52	WD repeat-containing protein KIAA1875 OS=Homo sapiens GN=KIAA1875 PE=2 SV=2 - [K1875_HUMAN]	1.36	1	1	1	1622	180.192	7.60596
A6NEH8	Putative uncharacterized protein encoded by ZNF503-AS2 OS=Homo sapiens GN=ZNF503-AS2 PE=5 SV=1 - [ZNAS2_HUMAN]	18.97	1	1	1	195	20.8891	11.7222
A6NFA0	Transmembrane protein ENSP00000340100 OS=Homo sapiens PE=4 SV=2 - [YI007_HUMAN]	2.96	1	1	1	338	37.5889	7.97217
A6NFC9	Putative olfactory receptor 2W5 OS=Homo sapiens GN=OR2W5 PE=5 SV=1 - [OR2W5_HUMAN]	12.5	1	1	1	320	35.5047	6.84424
A6NGB9	WAS/WASL-interacting protein family member 3 OS=Homo sapiens GN=WIPF3 PE=2 SV=4 - [WIPF3_HUMAN]	3.31	1	1	1	483	49.4271	10.1548
A6NGG8	Uncharacterized protein C2orf71 OS=Homo sapiens GN=C2orf71 PE=1 SV=1 - [CB071_HUMAN]	2.8	1	1	1	1288	139.569	8.07471
A6NGU5	Putative gamma-glutamyltranspeptidase 3 OS=Homo sapiens GN=GGT3P PE=5 SV=2 - [GGT3_HUMAN]	2.64	2	1	1	568	61.4628	7.13721
A6NHR8	Putative protein FAM47D OS=Homo sapiens GN=FAM47DP PE=5 SV=3 - [FA47D_HUMAN]	3.78	1	1	1	397	46.7269	8.98291
A6NHR9	Structural maintenance of chromosomes flexible hinge domain-containing protein 1 OS=Homo sapiens GN=SMCHD1 PE=1 SV=2 - [SMHD1_HUMAN]	0.7	1	1	1	2005	226.231	7.29834
A6NI56	Coiled-coil domain-containing protein 154 OS=Homo sapiens GN=CCDC154 PE=2 SV=4 - [CC154_HUMAN]	1.63	1	1	1	674	75.966	8.38232
A6NIH7	Protein unc-119 homolog B OS=Homo sapiens GN=UNC119B PE=1 SV=1 - [U119B_HUMAN]	15.14	2	3	3	251	28.119	5.68115
A6NIZ1	Ras-related protein Rap-1b-like protein OS=Homo sapiens PE=2 SV=1 - [RP1BL_HUMAN]	21.74	2	3	4	184	20.9116	5.47803
A6NJZ7	RIMS-binding protein 3C OS=Homo sapiens GN=RIMBP3C PE=1 SV=3 - [RIM3C_HUMAN]	0.98	3	1	1	1639	180.837	6.771
A6NK02	Putative tripartite motif-containing protein 75 OS=Homo sapiens GN=TRIM75P PE=5 SV=2 - [TRI75_HUMAN]	4.49	1	1	1	468	53.6432	7.66455
A6NKF9	Putative Golgi pH regulator C OS=Homo sapiens GN=GPR89C PE=5 SV=2 - [GPHRC_HUMAN]	8.44	2	1	2	320	36.6464	9.31982
A6NL28	Putative tropomyosin alpha-3 chain-like protein OS=Homo sapiens PE=5 SV=2 - [TPM3L_HUMAN]	13	1	3	3	223	26.2529	4.51318
A6NMB1	Sialic acid-binding Ig-like lectin 16 OS=Homo sapiens GN=SIGLEC16 PE=2 SV=3 - [SIG16_HUMAN]	1.46	1	1	1	481	52.9582	9.02686
A6NNW6	Enolase-like protein ENO4 OS=Homo sapiens GN=ENO4 PE=2 SV=2 - [ENO4_HUMAN]	3.66	1	1	1	628	68.7773	5.99854
A7E2U8	UPF0602 protein C4orf47 OS=Homo sapiens GN=C4orf47 PE=2 SV=1 - [CD047_HUMAN]	4.53	1	1	1	309	34.3544	9.64209
A7XYQ1	Sine oculis-binding protein homolog OS=Homo sapiens GN=SOBP PE=1 SV=2 - [SOBP_HUMAN]	5.27	1	2	3	873	92.5984	7.6792
A8K855	EF-hand calcium-binding domain-containing protein 7 OS=Homo sapiens GN=EFCAB7 PE=2 SV=1 - [EFCB7_HUMAN]	1.27	1	1	1	629	71.935	6.37939
A8K8P3	Protein SFI1 homolog OS=Homo sapiens GN=SFI1 PE=1 SV=2 - [SFI1_HUMAN]	3.38	1	2	2	1242	147.571	10.814
A8MT79	Putative zinc-alpha-2-glycoprotein-like 1 OS=Homo sapiens PE=5 SV=2 - [ZAGL1_HUMAN]	4.9	2	1	1	204	22.9655	6.30322
A8MT82	Putative centaurin-gamma-like family member 11P OS=Homo sapiens GN=CTGLF11P PE=5 SV=2 - [CTLFB_HUMAN]	3.58	1	1	1	671	74.0114	7.25439
A8MUU9	Putative uncharacterized protein ENSP00000383309 OS=Homo sapiens PE=5 SV=3 - [YV023_HUMAN]	4.16	1	1	1	505	55.2734	13.3042
A8MY62	Putative beta-lactamase-like 1 OS=Homo sapiens GN=LACTBL1 PE=2 SV=2 - [BLML_HUMAN]	5.8	1	1	1	500	54.6186	8.5874
A8MYG8	Putative ankyrin repeat domain-containing protein ENSP00000383069 OS=Homo sapiens PE=4 SV=2 - [YN011_HUMAN]	11.68	1	1	1	197	21.3358	7.57666
A8MZF0	Proline-rich protein 33 OS=Homo sapiens GN=PRR33 PE=4 SV=2 - [PRR33_HUMAN]	9.06	1	1	1	331	35.1651	8.35303
A8TX70	Collagen alpha-5(VI) chain OS=Homo sapiens GN=COL6A5 PE=1 SV=1 - [CO6A5_HUMAN]	0.73	1	1	1	2615	289.744	6.94678
B1AJZ9	Forkhead-associated domain-containing protein 1 OS=Homo sapiens GN=FHAD1 PE=2 SV=2 - [FHAD1_HUMAN]	0.99	1	1	1	1412	161.804	6.94678
B1ANY3	Putative protein FAM220BP OS=Homo sapiens GN=FAM220BP PE=5 SV=1 - [F220P_HUMAN]	9.23	1	1	1	271	29.386	8.63135
B4DS77	Protein shisa-9 OS=Homo sapiens GN=SHISA9 PE=2 SV=3 - [SHSA9_HUMAN]	4.48	1	1	1	424	46.8952	8.66064
B5MCY1	Tudor domain-containing protein 15 OS=Homo sapiens GN=TDRD15 PE=2 SV=1 - [TDR15_HUMAN]	0.98	1	1	1	1934	221.58	7.03467
C9J202	Putative glycosyltransferase ALG1L2 OS=Homo sapiens GN=ALG1L2 PE=3 SV=1 - [AG1L2_HUMAN]	10.23	1	1	1	215	24.1381	5.75732
C9JE40	Protein PAT1 homolog 2 OS=Homo sapiens GN=PATL2 PE=1 SV=1 - [PATL2_HUMAN]	2.95	1	1	1	543	61.4253	5.09717
D6REC4	Cilia- and flagella-associated protein 99 OS=Homo sapiens GN=CFAP99 PE=3 SV=1 - [CFA99_HUMAN]	1.96	1	1	1	459	52.2607	10.5503
E5RJM6	Ankyrin repeat domain-containing protein 65 OS=Homo sapiens GN=ANKRD65 PE=2 SV=2 - [ANR65_HUMAN]	4.51	1	1	1	399	41.4717	6.56592
E7EW31	Proline-rich basic protein 1 OS=Homo sapiens GN=PROB1 PE=2 SV=2 - [PROB1_HUMAN]	2.66	1	1	1	1015	106.852	9.62744
H3BS89	Transmembrane protein 178B OS=Homo sapiens GN=TMEM178B PE=2 SV=1 - [T178B_HUMAN]	2.04	2	1	1	294	33.3868	9.24658
O00116	Alkyldihydroxyacetonephosphate synthase, peroxisomal OS=Homo sapiens GN=AGPS PE=1 SV=1 - [ADAS_HUMAN]	2.58	1	1	1	658	72.8658	7.34229
O00139	Kinesin-like protein KIF2A OS=Homo sapiens GN=KIF2A PE=1 SV=3 - [KIF2A_HUMAN]	2.69	1	1	1	706	79.9046	6.68311
O00151	PDZ and LIM domain protein 1 OS=Homo sapiens GN=PDLIM1 PE=1 SV=4 - [PDLI1_HUMAN]	19.76	1	3	5	329	36.049	7.02002
O00154	Cytosolic acyl coenzyme A thioester hydrolase OS=Homo sapiens GN=ACOT7 PE=1 SV=3 - [BACH_HUMAN]	27.11	1	8	11	380	41.7693	8.54346
O00159	Unconventional myosin-Ic OS=Homo sapiens GN=MYO1C PE=1 SV=4 - [MYO1C_HUMAN]	1.13	1	1	1	1063	121.606	9.40771
O00160	Unconventional myosin-If OS=Homo sapiens GN=MYO1F PE=1 SV=3 - [MYO1F_HUMAN]	1.55	2	1	1	1098	124.766	9.11475
O00170	AH receptor-interacting protein OS=Homo sapiens GN=AIP PE=1 SV=2 - [AIP_HUMAN]	4.24	1	1	1	330	37.6121	6.29053
O00178	GTP-binding protein 1 OS=Homo sapiens GN=GTPBP1 PE=1 SV=3 - [GTPB1_HUMAN]	2.39	1	1	1	669	72.408	8.33838
O00182	Galectin-9 OS=Homo sapiens GN=LGALS9 PE=1 SV=2 - [LEG9_HUMAN]	3.94	3	1	1	355	39.4929	9.17334
O00186	Syntaxin-binding protein 3 OS=Homo sapiens GN=STXBP3 PE=1 SV=2 - [STXB3_HUMAN]	7.43	1	4	5	592	67.7208	7.79639
O00193	Small acidic protein OS=Homo sapiens GN=SMAP PE=1 SV=1 - [SMAP_HUMAN]	8.74	1	1	1	183	20.3202	4.71631
O00206	Toll-like receptor 4 OS=Homo sapiens GN=TLR4 PE=1 SV=2 - [TLR4_HUMAN]	2.15	1	1	1	839	95.6188	6.30322
O00214	Galectin-8 OS=Homo sapiens GN=LGALS8 PE=1 SV=4 - [LEG8_HUMAN]	5.68	1	1	1	317	35.7855	8.25049
O00217	NADH dehydrogenase [ubiquinone] iron-sulfur protein 8, mitochondrial OS=Homo sapiens GN=NDUFS8 PE=1 SV=1 - [NDUS8_HUMAN]	8.57	1	1	1	210	23.6896	6.34131
O00231	26S proteasome non-ATPase regulatory subunit 11 OS=Homo sapiens GN=PSMD11 PE=1 SV=3 - [PSD11_HUMAN]	18.48	1	6	9	422	47.434	6.48096
O00232	26S proteasome non-ATPase regulatory subunit 12 OS=Homo sapiens GN=PSMD12 PE=1 SV=3 - [PSD12_HUMAN]	8.55	1	2	3	456	52.8706	7.6499
O00233	26S proteasome non-ATPase regulatory subunit 9 OS=Homo sapiens GN=PSMD9 PE=1 SV=3 - [PSMD9_HUMAN]	7.17	1	1	2	223	24.6665	6.94678
O00238	Bone morphogenetic protein receptor type-1B OS=Homo sapiens GN=BMPR1B PE=1 SV=1 - [BMR1B_HUMAN]	4.98	1	1	1	502	56.8937	7.66455
O00264	Membrane-associated progesterone receptor component 1 OS=Homo sapiens GN=PGRMC1 PE=1 SV=3 - [PGRC1_HUMAN]	23.59	1	3	8	195	21.6578	4.70361
O00291	Huntingtin-interacting protein 1 OS=Homo sapiens GN=HIP1 PE=1 SV=5 - [HIP1_HUMAN]	1.54	1	1	1	1037	116.148	5.30029
O00295	Tubby-related protein 2 OS=Homo sapiens GN=TULP2 PE=2 SV=2 - [TULP2_HUMAN]	5.38	1	1	1	520	58.6274	8.11865
O00299	Chloride intracellular channel protein 1 OS=Homo sapiens GN=CLIC1 PE=1 SV=4 - [CLIC1_HUMAN]	35.27	1	5	8	241	26.9057	5.17334
O00303	Eukaryotic translation initiation factor 3 subunit F OS=Homo sapiens GN=EIF3F PE=1 SV=1 - [EIF3F_HUMAN]	5.32	1	1	2	357	37.5402	5.45264
O00370	LINE-1 retrotransposable element ORF2 protein OS=Homo sapiens PE=1 SV=1 - [LORF2_HUMAN]	1.1	1	1	1	1275	148.917	9.65674
O00399	Dynactin subunit 6 OS=Homo sapiens GN=DCTN6 PE=1 SV=1 - [DCTN6_HUMAN]	7.37	1	1	1	190	20.7336	6.31592
O00401	Neural Wiskott-Aldrich syndrome protein OS=Homo sapiens GN=WASL PE=1 SV=2 - [WASL_HUMAN]	5.74	1	1	1	505	54.7927	7.92822
O00410	Importin-5 OS=Homo sapiens GN=IPO5 PE=1 SV=4 - [IPO5_HUMAN]	14.59	2	9	10	1097	123.55	4.94482
O00422	Histone deacetylase complex subunit SAP18 OS=Homo sapiens GN=SAP18 PE=1 SV=1 - [SAP18_HUMAN]	5.88	1	1	1	153	17.55	9.34912
O00429	Dynamin-1-like protein OS=Homo sapiens GN=DNM1L PE=1 SV=2 - [DNM1L_HUMAN]	23.78	1	9	17	736	81.8261	6.81494
O00443	Phosphatidylinositol 4-phosphate 3-kinase C2 domain-containing subunit alpha OS=Homo sapiens GN=PIK3C2A PE=1 SV=2 - [P3C2A_HUMAN]	1.42	1	1	2	1686	190.559	8.01611
O00445	Synaptotagmin-5 OS=Homo sapiens GN=SYT5 PE=2 SV=2 - [SYT5_HUMAN]	3.11	3	1	1	386	42.8735	9.17334
O00463	TNF receptor-associated factor 5 OS=Homo sapiens GN=TRAF5 PE=1 SV=2 - [TRAF5_HUMAN]	2.87	1	1	2	557	64.3641	7.43018
O00468	Agrin OS=Homo sapiens GN=AGRN PE=1 SV=5 - [AGRIN_HUMAN]	11.13	1	11	11	2067	217.092	6.39209
O00479	High mobility group nucleosome-binding domain-containing protein 4 OS=Homo sapiens GN=HMGN4 PE=1 SV=3 - [HMGN4_HUMAN]	16.67	1	1	1	90	9.53323	10.4771
O00483	NADH dehydrogenase [ubiquinone] 1 alpha subcomplex subunit 4 OS=Homo sapiens GN=NDUFA4 PE=1 SV=1 - [NDUA4_HUMAN]	12.35	1	1	2	81	9.36391	9.37842
O00487	26S proteasome non-ATPase regulatory subunit 14 OS=Homo sapiens GN=PSMD14 PE=1 SV=1 - [PSDE_HUMAN]	16.13	1	2	3	310	34.5546	6.52197
O00499	Myc box-dependent-interacting protein 1 OS=Homo sapiens GN=BIN1 PE=1 SV=1 - [BIN1_HUMAN]	12.14	1	4	7	593	64.6594	5.05908
O00501	Claudin-5 OS=Homo sapiens GN=CLDN5 PE=1 SV=1 - [CLD5_HUMAN]	5.05	1	1	1	218	23.1319	7.91357
O00505	Importin subunit alpha-4 OS=Homo sapiens GN=KPNA3 PE=1 SV=2 - [IMA4_HUMAN]	9.98	1	2	4	521	57.7748	4.94482
O00507	Probable ubiquitin carboxyl-terminal hydrolase FAF-Y OS=Homo sapiens GN=USP9Y PE=2 SV=2 - [USP9Y_HUMAN]	0.47	2	1	1	2555	290.891	5.85889
O00534	von Willebrand factor A domain-containing protein 5A OS=Homo sapiens GN=VWA5A PE=2 SV=2 - [VMA5A_HUMAN]	3.44	1	1	1	786	86.434	6.58057
O00555	Voltage-dependent P/Q-type calcium channel subunit alpha-1A OS=Homo sapiens GN=CACNA1A PE=1 SV=2 - [CAC1A_HUMAN]	1.24	1	1	1	2505	282.185	8.83643
O00560	Syntenin-1 OS=Homo sapiens GN=SDCBP PE=1 SV=1 - [SDCB1_HUMAN]	20.13	1	3	3	298	32.4239	7.53271
O00567	Nucleolar protein 56 OS=Homo sapiens GN=NOP56 PE=1 SV=4 - [NOP56_HUMAN]	16.84	1	6	7	594	66.0087	9.18799
O00571	ATP-dependent RNA helicase DDX3X OS=Homo sapiens GN=DDX3X PE=1 SV=3 - [DDX3X_HUMAN]	11.33	2	5	5	662	73.198	7.18115
O00584	Ribonuclease T2 OS=Homo sapiens GN=RNASET2 PE=1 SV=2 - [RNT2_HUMAN]	3.91	1	1	1	256	29.4618	7.07861
O00625	Pirin OS=Homo sapiens GN=PIR PE=1 SV=1 - [PIR_HUMAN]	7.93	1	1	2	290	32.0933	6.91748
O00629	Importin subunit alpha-3 OS=Homo sapiens GN=KPNA4 PE=1 SV=1 - [IMA3_HUMAN]	13.82	1	3	6	521	57.8506	4.95752
O00712	Nuclear factor 1 B-type OS=Homo sapiens GN=NFIB PE=1 SV=2 - [NFIB_HUMAN]	5	1	1	1	420	47.412	8.86572
O00743	Serine/threonine-protein phosphatase 6 catalytic subunit OS=Homo sapiens GN=PPP6C PE=1 SV=1 - [PPP6_HUMAN]	3.93	1	1	1	305	35.1215	5.69385
O00744	Protein Wnt-10b OS=Homo sapiens GN=WNT10B PE=1 SV=2 - [WN10B_HUMAN]	6.43	1	1	1	389	42.9724	9.02686
O00748	Cocaine esterase OS=Homo sapiens GN=CES2 PE=1 SV=1 - [EST2_HUMAN]	30.05	1	9	18	559	61.7672	6.1001
O00750	Phosphatidylinositol 4-phosphate 3-kinase C2 domain-containing subunit beta OS=Homo sapiens GN=PIK3C2B PE=1 SV=2 - [P3C2B_HUMAN]	1.22	1	1	1	1634	184.651	7.29834
O00757	Fructose-1,6-bisphosphatase isozyme 2 OS=Homo sapiens GN=FBP2 PE=1 SV=2 - [F16P2_HUMAN]	35.4	1	7	26	339	36.7199	7.2251
O00764	Pyridoxal kinase OS=Homo sapiens GN=PDXK PE=1 SV=1 - [PDXK_HUMAN]	21.79	1	3	6	312	35.0799	6.12549
O14495	Lipid phosphate phosphohydrolase 3 OS=Homo sapiens GN=PPAP2B PE=1 SV=1 - [LPP3_HUMAN]	3.54	1	1	1	311	35.093	9.14404
O14513	Nck-associated protein 5 OS=Homo sapiens GN=NCKAP5 PE=1 SV=2 - [NCKP5_HUMAN]	0.79	1	1	1	1909	208.409	8.07471
O14526	FCH domain only protein 1 OS=Homo sapiens GN=FCHO1 PE=1 SV=2 - [FCHO1_HUMAN]	4.27	1	1	1	889	96.8007	6.96143
O14529	Homeobox protein cut-like 2 OS=Homo sapiens GN=CUX2 PE=1 SV=4 - [CUX2_HUMAN]	0.4	1	1	1	1486	161.577	5.47803
O14531	Dihydropyrimidinase-related protein 4 OS=Homo sapiens GN=DPYSL4 PE=1 SV=2 - [DPYL4_HUMAN]	17.48	1	6	6	572	61.8384	7.09326
O14548	Cytochrome c oxidase subunit 7A-related protein, mitochondrial OS=Homo sapiens GN=COX7A2L PE=1 SV=2 - [COX7R_HUMAN]	28.95	1	1	3	114	12.6065	9.42236
O14561	Acyl carrier protein, mitochondrial OS=Homo sapiens GN=NDUFAB1 PE=1 SV=3 - [ACPM_HUMAN]	12.18	1	2	2	156	17.406	4.93213
O14576	Cytoplasmic dynein 1 intermediate chain 1 OS=Homo sapiens GN=DYNC1I1 PE=1 SV=2 - [DC1I1_HUMAN]	5.27	1	1	2	645	72.9097	5.12256
O14579	Coatomer subunit epsilon OS=Homo sapiens GN=COPE PE=1 SV=3 - [COPE_HUMAN]	20.78	1	4	8	308	34.4603	5.12256
O14594	Neurocan core protein OS=Homo sapiens GN=NCAN PE=1 SV=3 - [NCAN_HUMAN]	1.51	1	2	2	1321	143.003	5.37646
O14602	Eukaryotic translation initiation factor 1A, Y-chromosomal OS=Homo sapiens GN=EIF1AY PE=1 SV=4 - [IF1AY_HUMAN]	8.33	2	1	2	144	16.4323	5.23682
O14617	AP-3 complex subunit delta-1 OS=Homo sapiens GN=AP3D1 PE=1 SV=1 - [AP3D1_HUMAN]	4.25	1	2	4	1153	130.076	8.48486
O14638	Ectonucleotide pyrophosphatase/phosphodiesterase family member 3 OS=Homo sapiens GN=ENPP3 PE=1 SV=2 - [ENPP3_HUMAN]	1.83	1	1	1	875	100.059	6.56592
O14639	Actin-binding LIM protein 1 OS=Homo sapiens GN=ABLIM1 PE=1 SV=3 - [ABLM1_HUMAN]	3.6	1	2	2	778	87.6311	8.5874
O14662	Syntaxin-16 OS=Homo sapiens GN=STX16 PE=1 SV=3 - [STX16_HUMAN]	9.85	1	1	1	325	37.0082	6.11279
O14672	Disintegrin and metalloproteinase domain-containing protein 10 OS=Homo sapiens GN=ADAM10 PE=1 SV=1 - [ADA10_HUMAN]	9.76	1	4	6	748	84.0877	7.76709
O14732	Inositol monophosphatase 2 OS=Homo sapiens GN=IMPA2 PE=1 SV=1 - [IMPA2_HUMAN]	9.72	1	1	1	288	31.3011	6.60986
O14737	Programmed cell death protein 5 OS=Homo sapiens GN=PDCD5 PE=1 SV=3 - [PDCD5_HUMAN]	10.4	1	1	1	125	14.2763	6.03662
O14744	Protein arginine N-methyltransferase 5 OS=Homo sapiens GN=PRMT5 PE=1 SV=4 - [ANM5_HUMAN]	4.87	1	1	1	637	72.6376	6.29053
O14745	Na(+)/H(+) exchange regulatory cofactor NHE-RF1 OS=Homo sapiens GN=SLC9A3R1 PE=1 SV=4 - [NHRF1_HUMAN]	14.25	1	3	7	358	38.8446	5.77002
O14773	Tripeptidyl-peptidase 1 OS=Homo sapiens GN=TPP1 PE=1 SV=2 - [TPP1_HUMAN]	14.92	1	4	11	563	61.2096	6.48096
O14777	Kinetochore protein NDC80 homolog OS=Homo sapiens GN=NDC80 PE=1 SV=1 - [NDC80_HUMAN]	1.87	1	1	1	642	73.8665	5.60498
O14782	Kinesin-like protein KIF3C OS=Homo sapiens GN=KIF3C PE=1 SV=3 - [KIF3C_HUMAN]	1.64	1	1	1	793	89.3707	8.22119
O14787	Transportin-2 OS=Homo sapiens GN=TNPO2 PE=1 SV=3 - [TNPO2_HUMAN]	4.46	1	4	4	897	101.322	5.0083
O14795	Protein unc-13 homolog B OS=Homo sapiens GN=UNC13B PE=1 SV=2 - [UN13B_HUMAN]	0.94	1	1	1	1591	180.564	5.98584
O14818	Proteasome subunit alpha type-7 OS=Homo sapiens GN=PSMA7 PE=1 SV=1 - [PSA7_HUMAN]	10.08	1	2	3	248	27.8696	8.45557
O14827	Ras-specific guanine nucleotide-releasing factor 2 OS=Homo sapiens GN=RASGRF2 PE=1 SV=2 - [RGRF2_HUMAN]	1.05	1	1	1	1237	140.675	7.53271
O14828	Secretory carrier-associated membrane protein 3 OS=Homo sapiens GN=SCAMP3 PE=1 SV=3 - [SCAM3_HUMAN]	4.61	1	1	1	347	38.2623	7.63525
O14841	5-oxoprolinase OS=Homo sapiens GN=OPLAH PE=1 SV=3 - [OPLA_HUMAN]	2.87	1	2	2	1288	137.371	6.58057
O14867	Transcription regulator protein BACH1 OS=Homo sapiens GN=BACH1 PE=1 SV=2 - [BACH1_HUMAN]	2.58	1	1	1	736	81.9057	5.04639
O14879	Interferon-induced protein with tetratricopeptide repeats 3 OS=Homo sapiens GN=IFIT3 PE=1 SV=1 - [IFIT3_HUMAN]	7.55	1	2	2	490	55.9495	5.19873
O14880	Microsomal glutathione S-transferase 3 OS=Homo sapiens GN=MGST3 PE=1 SV=1 - [MGST3_HUMAN]	15.79	1	2	4	152	16.5056	9.37842
O14907	Tax1-binding protein 3 OS=Homo sapiens GN=TAX1BP3 PE=1 SV=2 - [TX1B3_HUMAN]	28.23	1	2	2	124	13.7261	8.48486
O14924	Regulator of G-protein signaling 12 OS=Homo sapiens GN=RGS12 PE=1 SV=1 - [RGS12_HUMAN]	3.32	1	2	3	1447	156.261	7.44482
O14936	Peripheral plasma membrane protein CASK OS=Homo sapiens GN=CASK PE=1 SV=3 - [CSKP_HUMAN]	2.59	1	2	2	926	105.056	6.43018
O14939	Phospholipase D2 OS=Homo sapiens GN=PLD2 PE=1 SV=2 - [PLD2_HUMAN]	3.32	1	2	2	933	105.92	7.63525
O14949	Cytochrome b-c1 complex subunit 8 OS=Homo sapiens GN=UQCRQ PE=1 SV=4 - [QCR8_HUMAN]	15.85	1	1	1	82	9.90012	10.0815
O14964	Hepatocyte growth factor-regulated tyrosine kinase substrate OS=Homo sapiens GN=HGS PE=1 SV=1 - [HGS_HUMAN]	1.54	1	1	1	777	86.1376	6.16357
O14975	Very long-chain acyl-CoA synthetase OS=Homo sapiens GN=SLC27A2 PE=1 SV=2 - [S27A2_HUMAN]	4.03	1	1	1	620	70.2673	8.51416
O14976	Cyclin-G-associated kinase OS=Homo sapiens GN=GAK PE=1 SV=2 - [GAK_HUMAN]	0.92	1	1	1	1311	143.1	5.73193
O14979	Heterogeneous nuclear ribonucleoprotein D-like OS=Homo sapiens GN=HNRNPDL PE=1 SV=3 - [HNRDL_HUMAN]	8.1	2	3	7	420	46.4091	9.56885
O14980	Exportin-1 OS=Homo sapiens GN=XPO1 PE=1 SV=1 - [XPO1_HUMAN]	12.42	1	8	12	1071	123.306	6.06201
O14986	Phosphatidylinositol 4-phosphate 5-kinase type-1 beta OS=Homo sapiens GN=PIP5K1B PE=1 SV=2 - [PI51B_HUMAN]	2.41	1	1	1	540	60.9978	6.85889
O15027	Protein transport protein Sec16A OS=Homo sapiens GN=SEC16A PE=1 SV=3 - [SC16A_HUMAN]	2.2	1	2	3	2179	233.373	5.63037
O15031	Plexin-B2 OS=Homo sapiens GN=PLXNB2 PE=1 SV=3 - [PLXB2_HUMAN]	14.47	1	16	17	1838	204.997	6.23975
O15033	Apoptosis-resistant E3 ubiquitin protein ligase 1 OS=Homo sapiens GN=AREL1 PE=1 SV=3 - [AREL1_HUMAN]	1.7	1	1	1	823	94.1625	7.25439
O15034	RIMS-binding protein 2 OS=Homo sapiens GN=RIMBP2 PE=1 SV=3 - [RIMB2_HUMAN]	2	1	1	1	1052	115.954	5.30029
O15040	Tectonin beta-propeller repeat-containing protein 2 OS=Homo sapiens GN=TECPR2 PE=1 SV=4 - [TCPR2_HUMAN]	2.48	1	1	1	1411	153.751	5.5542
O15041	Semaphorin-3E OS=Homo sapiens GN=SEMA3E PE=1 SV=1 - [SEM3E_HUMAN]	3.1	1	1	1	775	89.1705	7.47412
O15050	TPR and ankyrin repeat-containing protein 1 OS=Homo sapiens GN=TRANK1 PE=2 SV=4 - [TRNK1_HUMAN]	0.41	1	1	1	2925	336.007	6.75635
O15060	Zinc finger and BTB domain-containing protein 39 OS=Homo sapiens GN=ZBTB39 PE=2 SV=1 - [ZBT39_HUMAN]	5.2	1	1	1	712	78.9504	6.53662
O15061	Synemin OS=Homo sapiens GN=SYNM PE=1 SV=2 - [SYNEM_HUMAN]	6.01	1	5	7	1565	172.663	5.16064
O15067	Phosphoribosylformylglycinamidine synthase OS=Homo sapiens GN=PFAS PE=1 SV=4 - [PUR4_HUMAN]	2.62	1	2	2	1338	144.643	5.75732
O15072	A disintegrin and metalloproteinase with thrombospondin motifs 3 OS=Homo sapiens GN=ADAMTS3 PE=2 SV=4 - [ATS3_HUMAN]	2.16	1	1	1	1205	135.515	7.15186
O15075	Serine/threonine-protein kinase DCLK1 OS=Homo sapiens GN=DCLK1 PE=1 SV=2 - [DCLK1_HUMAN]	9.73	1	5	6	740	82.173	8.66064
O15083	ERC protein 2 OS=Homo sapiens GN=ERC2 PE=1 SV=3 - [ERC2_HUMAN]	4.81	1	1	1	957	110.49	6.99072
O15084	Serine/threonine-protein phosphatase 6 regulatory ankyrin repeat subunit A OS=Homo sapiens GN=ANKRD28 PE=1 SV=5 - [ANR28_HUMAN]	3.13	1	1	1	1053	112.894	6.25244
O15118	Niemann-Pick C1 protein OS=Homo sapiens GN=NPC1 PE=1 SV=2 - [NPC1_HUMAN]	1.25	1	1	1	1278	142.074	5.36377
O15126	Secretory carrier-associated membrane protein 1 OS=Homo sapiens GN=SCAMP1 PE=1 SV=2 - [SCAM1_HUMAN]	14.5	1	2	2	338	37.8958	7.41553
O15127	Secretory carrier-associated membrane protein 2 OS=Homo sapiens GN=SCAMP2 PE=1 SV=2 - [SCAM2_HUMAN]	6.08	1	1	1	329	36.6253	6.1001
O15143	Actin-related protein 2/3 complex subunit 1B OS=Homo sapiens GN=ARPC1B PE=1 SV=3 - [ARC1B_HUMAN]	9.41	1	2	4	372	40.9234	8.35303
O15144	Actin-related protein 2/3 complex subunit 2 OS=Homo sapiens GN=ARPC2 PE=1 SV=1 - [ARPC2_HUMAN]	29.33	1	5	8	300	34.3115	7.35693
O15145	Actin-related protein 2/3 complex subunit 3 OS=Homo sapiens GN=ARPC3 PE=1 SV=3 - [ARPC3_HUMAN]	6.18	1	1	1	178	20.5334	8.5874
O15164	Transcription intermediary factor 1-alpha OS=Homo sapiens GN=TRIM24 PE=1 SV=3 - [TIF1A_HUMAN]	2.57	1	1	2	1050	116.757	7.10791
O15173	Membrane-associated progesterone receptor component 2 OS=Homo sapiens GN=PGRMC2 PE=1 SV=1 - [PGRC2_HUMAN]	12.11	1	2	2	223	23.8037	4.88135
O15212	Prefoldin subunit 6 OS=Homo sapiens GN=PFDN6 PE=1 SV=1 - [PFD6_HUMAN]	9.3	1	1	1	129	14.5738	8.88037
O15213	WD repeat-containing protein 46 OS=Homo sapiens GN=WDR46 PE=1 SV=3 - [WDR46_HUMAN]	2.62	1	1	1	610	68.0288	9.67139
O15230	Laminin subunit alpha-5 OS=Homo sapiens GN=LAMA5 PE=1 SV=8 - [LAMA5_HUMAN]	6.63	1	13	20	3695	399.479	7.02002
O15231	Zinc finger protein 185 OS=Homo sapiens GN=ZNF185 PE=1 SV=3 - [ZN185_HUMAN]	15.82	1	8	9	689	73.4802	7.00537
O15260	Surfeit locus protein 4 OS=Homo sapiens GN=SURF4 PE=1 SV=3 - [SURF4_HUMAN]	3.72	1	1	2	269	30.3738	7.78174
O15269	Serine palmitoyltransferase 1 OS=Homo sapiens GN=SPTLC1 PE=1 SV=1 - [SPTC1_HUMAN]	2.54	1	1	1	473	52.7105	6.01123
O15297	Protein phosphatase 1D OS=Homo sapiens GN=PPM1D PE=1 SV=1 - [PPM1D_HUMAN]	2.98	1	1	1	605	66.6328	8.93896
O15321	Transmembrane 9 superfamily member 1 OS=Homo sapiens GN=TM9SF1 PE=2 SV=2 - [TM9S1_HUMAN]	3.47	1	1	1	606	68.8163	7.1665
O15327	Type II inositol 3,4-bisphosphate 4-phosphatase OS=Homo sapiens GN=INPP4B PE=2 SV=4 - [INP4B_HUMAN]	2.27	1	1	1	924	104.671	6.26514
O15344	E3 ubiquitin-protein ligase Midline-1 OS=Homo sapiens GN=MID1 PE=1 SV=1 - [TRI18_HUMAN]	2.1	1	1	1	667	75.2026	6.80029
O15355	Protein phosphatase 1G OS=Homo sapiens GN=PPM1G PE=1 SV=1 - [PPM1G_HUMAN]	5.49	1	1	1	546	59.2347	4.36084
O15357	Phosphatidylinositol 3,4,5-trisphosphate 5-phosphatase 2 OS=Homo sapiens GN=INPPL1 PE=1 SV=2 - [SHIP2_HUMAN]	2.54	1	1	1	1258	138.513	6.53662
O15371	Eukaryotic translation initiation factor 3 subunit D OS=Homo sapiens GN=EIF3D PE=1 SV=1 - [EIF3D_HUMAN]	8.39	1	2	3	548	63.9324	6.04932
O15372	Eukaryotic translation initiation factor 3 subunit H OS=Homo sapiens GN=EIF3H PE=1 SV=1 - [EIF3H_HUMAN]	5.97	1	2	3	352	39.9051	6.53662
O15379	Histone deacetylase 3 OS=Homo sapiens GN=HDAC3 PE=1 SV=2 - [HDAC3_HUMAN]	4.91	1	1	1	428	48.8164	5.16064
O15381	Nuclear valosin-containing protein-like OS=Homo sapiens GN=NVL PE=1 SV=1 - [NVL_HUMAN]	1.99	1	1	1	856	94.991	6.48096
O15400	Syntaxin-7 OS=Homo sapiens GN=STX7 PE=1 SV=4 - [STX7_HUMAN]	5.75	1	1	1	261	29.7973	5.5542
O15438	Canalicular multispecific organic anion transporter 2 OS=Homo sapiens GN=ABCC3 PE=1 SV=3 - [MRP3_HUMAN]	0.92	1	1	1	1527	169.234	7.1958
O15439	Multidrug resistance-associated protein 4 OS=Homo sapiens GN=ABCC4 PE=1 SV=3 - [MRP4_HUMAN]	1.89	1	1	1	1325	149.432	8.19189
O15460	Prolyl 4-hydroxylase subunit alpha-2 OS=Homo sapiens GN=P4HA2 PE=1 SV=1 - [P4HA2_HUMAN]	6.54	1	1	2	535	60.8636	5.70654
O15484	Calpain-5 OS=Homo sapiens GN=CAPN5 PE=1 SV=2 - [CAN5_HUMAN]	5.16	1	2	3	640	73.1227	7.63525
O15498	Synaptobrevin homolog YKT6 OS=Homo sapiens GN=YKT6 PE=1 SV=1 - [YKT6_HUMAN]	8.59	1	1	1	198	22.4034	6.91748
O15511	Actin-related protein 2/3 complex subunit 5 OS=Homo sapiens GN=ARPC5 PE=1 SV=3 - [ARPC5_HUMAN]	23.18	1	1	1	151	16.3103	5.66846
O15523	ATP-dependent RNA helicase DDX3Y OS=Homo sapiens GN=DDX3Y PE=1 SV=2 - [DDX3Y_HUMAN]	1.52	2	1	1	660	73.1081	7.54736
O15533	Tapasin OS=Homo sapiens GN=TAPBP PE=1 SV=1 - [TPSN_HUMAN]	8.04	1	2	4	448	47.5957	7.15186
O15540	Fatty acid-binding protein, brain OS=Homo sapiens GN=FABP7 PE=1 SV=3 - [FABP7_HUMAN]	28.03	1	3	10	132	14.8795	5.59229
O15553	Pyrin OS=Homo sapiens GN=MEFV PE=1 SV=1 - [MEFV_HUMAN]	2.43	1	1	1	781	86.39	8.03076
O43143	Putative pre-mRNA-splicing factor ATP-dependent RNA helicase DHX15 OS=Homo sapiens GN=DHX15 PE=1 SV=2 - [DHX15_HUMAN]	7.3	1	4	4	795	90.8752	7.45947
O43148	mRNA cap guanine-N7 methyltransferase OS=Homo sapiens GN=RNMT PE=1 SV=1 - [MCES_HUMAN]	4.2	1	1	1	476	54.8093	6.60986
O43149	Zinc finger ZZ-type and EF-hand domain-containing protein 1 OS=Homo sapiens GN=ZZEF1 PE=1 SV=6 - [ZZEF1_HUMAN]	1.96	1	2	2	2961	330.864	5.94775
O43151	Methylcytosine dioxygenase TET3 OS=Homo sapiens GN=TET3 PE=1 SV=3 - [TET3_HUMAN]	0.66	1	1	1	1660	179.238	7.34229
O43166	Signal-induced proliferation-associated 1-like protein 1 OS=Homo sapiens GN=SIPA1L1 PE=1 SV=4 - [SI1L1_HUMAN]	2.22	1	1	1	1804	199.904	8.19189
O43169	Cytochrome b5 type B OS=Homo sapiens GN=CYB5B PE=1 SV=2 - [CYB5B_HUMAN]	36.3	1	2	4	146	16.322	4.97021
O43175	D-3-phosphoglycerate dehydrogenase OS=Homo sapiens GN=PHGDH PE=1 SV=4 - [SERA_HUMAN]	25.89	1	11	22	533	56.6144	6.7124
O43181	NADH dehydrogenase [ubiquinone] iron-sulfur protein 4, mitochondrial OS=Homo sapiens GN=NDUFS4 PE=1 SV=1 - [NDUS4_HUMAN]	3.43	1	1	1	175	20.0954	10.3013
O43237	Cytoplasmic dynein 1 light intermediate chain 2 OS=Homo sapiens GN=DYNC1LI2 PE=1 SV=1 - [DC1L2_HUMAN]	17.07	1	3	5	492	54.0655	6.37939
O43242	26S proteasome non-ATPase regulatory subunit 3 OS=Homo sapiens GN=PSMD3 PE=1 SV=2 - [PSMD3_HUMAN]	7.87	1	3	3	534	60.9395	8.44092
O43252	Bifunctional 3'-phosphoadenosine 5'-phosphosulfate synthase 1 OS=Homo sapiens GN=PAPSS1 PE=1 SV=2 - [PAPS1_HUMAN]	3.21	1	1	1	624	70.7876	6.85889
O43283	Mitogen-activated protein kinase kinase kinase 13 OS=Homo sapiens GN=MAP3K13 PE=1 SV=1 - [M3K13_HUMAN]	2.38	1	1	1	966	108.228	6.49365
O43295	SLIT-ROBO Rho GTPase-activating protein 3 OS=Homo sapiens GN=SRGAP3 PE=1 SV=3 - [SRGP3_HUMAN]	1.36	1	1	1	1099	124.425	6.68311
O43296	Zinc finger protein 264 OS=Homo sapiens GN=ZNF264 PE=1 SV=1 - [ZN264_HUMAN]	4.31	1	1	1	627	70.541	7.48877
O43301	Heat shock 70 kDa protein 12A OS=Homo sapiens GN=HSPA12A PE=1 SV=2 - [HS12A_HUMAN]	4	1	2	2	675	74.9315	6.771
O43304	SEC14-like protein 5 OS=Homo sapiens GN=SEC14L5 PE=2 SV=3 - [S14L5_HUMAN]	2.87	1	1	1	696	78.8919	6.53662
O43324	Eukaryotic translation elongation factor 1 epsilon-1 OS=Homo sapiens GN=EEF1E1 PE=1 SV=1 - [MCA3_HUMAN]	14.37	1	1	1	174	19.7983	8.54346
O43347	RNA-binding protein Musashi homolog 1 OS=Homo sapiens GN=MSI1 PE=1 SV=1 - [MSI1H_HUMAN]	9.39	1	1	4	362	39.0993	7.85498
O43390	Heterogeneous nuclear ribonucleoprotein R OS=Homo sapiens GN=HNRNPR PE=1 SV=1 - [HNRPR_HUMAN]	14.22	1	8	10	633	70.8993	8.1333
O43395	U4/U6 small nuclear ribonucleoprotein Prp3 OS=Homo sapiens GN=PRPF3 PE=1 SV=2 - [PRPF3_HUMAN]	2.64	1	1	1	683	77.4809	9.49561
O43396	Thioredoxin-like protein 1 OS=Homo sapiens GN=TXNL1 PE=1 SV=3 - [TXNL1_HUMAN]	14.53	1	2	2	289	32.2307	4.95752
O43414	ERI1 exoribonuclease 3 OS=Homo sapiens GN=ERI3 PE=1 SV=2 - [ERI3_HUMAN]	8.61	1	2	3	337	37.2137	8.07471
O43447	Peptidyl-prolyl cis-trans isomerase H OS=Homo sapiens GN=PPIH PE=1 SV=1 - [PPIH_HUMAN]	15.25	1	1	1	177	19.1956	8.07471
O43451	Maltase-glucoamylase, intestinal OS=Homo sapiens GN=MGAM PE=1 SV=5 - [MGA_HUMAN]	1.88	1	1	3	1857	209.72	5.50342
O43463	Histone-lysine N-methyltransferase SUV39H1 OS=Homo sapiens GN=SUV39H1 PE=1 SV=1 - [SUV91_HUMAN]	2.18	1	1	1	412	47.8767	8.03076
O43464	Serine protease HTRA2, mitochondrial OS=Homo sapiens GN=HTRA2 PE=1 SV=2 - [HTRA2_HUMAN]	14.19	1	2	2	458	48.8109	10.0669
O43488	Aflatoxin B1 aldehyde reductase member 2 OS=Homo sapiens GN=AKR7A2 PE=1 SV=3 - [ARK72_HUMAN]	24.79	3	7	9	359	39.5637	7.1665
O43491	Band 4.1-like protein 2 OS=Homo sapiens GN=EPB41L2 PE=1 SV=1 - [E41L2_HUMAN]	8.16	1	5	5	1005	112.519	5.43994
O43504	Ragulator complex protein LAMTOR5 OS=Homo sapiens GN=LAMTOR5 PE=1 SV=1 - [LTOR5_HUMAN]	21.98	1	1	1	91	9.60772	4.86865
O43520	Phospholipid-transporting ATPase IC OS=Homo sapiens GN=ATP8B1 PE=1 SV=3 - [AT8B1_HUMAN]	2.8	1	1	1	1251	143.604	7.15186
O43559	Fibroblast growth factor receptor substrate 3 OS=Homo sapiens GN=FRS3 PE=1 SV=3 - [FRS3_HUMAN]	5.69	1	1	1	492	54.4278	7.23975
O43583	Density-regulated protein OS=Homo sapiens GN=DENR PE=1 SV=2 - [DENR_HUMAN]	8.59	1	1	1	198	22.0781	5.30029
O43592	Exportin-T OS=Homo sapiens GN=XPOT PE=1 SV=2 - [XPOT_HUMAN]	3.85	1	1	1	962	109.893	5.38916
O43613	Orexin receptor type 1 OS=Homo sapiens GN=HCRTR1 PE=2 SV=2 - [OX1R_HUMAN]	7.76	1	1	1	425	47.5048	9.1001
O43665	Regulator of G-protein signaling 10 OS=Homo sapiens GN=RGS10 PE=1 SV=2 - [RGS10_HUMAN]	9.83	1	1	1	173	20.223	5.49072
O43670	BUB3-interacting and GLEBS motif-containing protein ZNF207 OS=Homo sapiens GN=ZNF207 PE=1 SV=1 - [ZN207_HUMAN]	2.72	1	1	1	478	50.7171	9.1001
O43678	NADH dehydrogenase [ubiquinone] 1 alpha subcomplex subunit 2 OS=Homo sapiens GN=NDUFA2 PE=1 SV=3 - [NDUA2_HUMAN]	21.21	1	1	1	99	10.9148	9.56885
O43681	ATPase ASNA1 OS=Homo sapiens GN=ASNA1 PE=1 SV=2 - [ASNA_HUMAN]	31.61	1	6	9	348	38.7674	4.90674
O43707	Alpha-actinin-4 OS=Homo sapiens GN=ACTN4 PE=1 SV=2 - [ACTN4_HUMAN]	39.74	2	30	52	911	104.788	5.43994
O43708	Maleylacetoacetate isomerase OS=Homo sapiens GN=GSTZ1 PE=1 SV=3 - [MAAI_HUMAN]	9.26	1	1	1	216	24.1967	8.54346
O43736	Integral membrane protein 2A OS=Homo sapiens GN=ITM2A PE=1 SV=2 - [ITM2A_HUMAN]	6.08	1	1	1	263	29.7223	5.79541
O43747	AP-1 complex subunit gamma-1 OS=Homo sapiens GN=AP1G1 PE=1 SV=5 - [AP1G1_HUMAN]	5.96	1	3	3	822	91.2931	6.80029
O43759	Synaptogyrin-1 OS=Homo sapiens GN=SYNGR1 PE=1 SV=2 - [SNG1_HUMAN]	5.15	1	1	1	233	25.4393	4.67822
O43765	Small glutamine-rich tetratricopeptide repeat-containing protein alpha OS=Homo sapiens GN=SGTA PE=1 SV=1 - [SGTA_HUMAN]	7.99	1	2	2	313	34.0417	4.86865
O43772	Mitochondrial carnitine/acylcarnitine carrier protein OS=Homo sapiens GN=SLC25A20 PE=1 SV=1 - [MCAT_HUMAN]	4.32	1	1	1	301	32.9221	9.40771
O43776	Asparagine--tRNA ligase, cytoplasmic OS=Homo sapiens GN=NARS PE=1 SV=1 - [SYNC_HUMAN]	12.04	1	4	5	548	62.9025	6.25244
O43781	Dual specificity tyrosine-phosphorylation-regulated kinase 3 OS=Homo sapiens GN=DYRK3 PE=2 SV=3 - [DYRK3_HUMAN]	4.42	1	1	1	588	65.6719	9.31982
O43795	Unconventional myosin-Ib OS=Homo sapiens GN=MYO1B PE=1 SV=3 - [MYO1B_HUMAN]	4.14	2	3	3	1136	131.902	9.37842
O43813	LanC-like protein 1 OS=Homo sapiens GN=LANCL1 PE=1 SV=1 - [LANC1_HUMAN]	9.52	1	2	4	399	45.2536	7.75244
O43815	Striatin OS=Homo sapiens GN=STRN PE=1 SV=4 - [STRN_HUMAN]	4.62	1	1	1	780	86.0788	5.2749
O43818	U3 small nucleolar RNA-interacting protein 2 OS=Homo sapiens GN=RRP9 PE=1 SV=1 - [U3IP2_HUMAN]	4.84	1	1	2	475	51.8085	7.85498
O43837	Isocitrate dehydrogenase [NAD] subunit beta, mitochondrial OS=Homo sapiens GN=IDH3B PE=1 SV=2 - [IDH3B_HUMAN]	9.35	1	2	3	385	42.1566	8.45557
O43847	Nardilysin OS=Homo sapiens GN=NRD1 PE=1 SV=2 - [NRDC_HUMAN]	2.26	1	1	1	1150	131.488	4.99561
O43852	Calumenin OS=Homo sapiens GN=CALU PE=1 SV=2 - [CALU_HUMAN]	11.43	1	2	2	315	37.0835	4.64014
O43865	Putative adenosylhomocysteinase 2 OS=Homo sapiens GN=AHCYL1 PE=1 SV=2 - [SAHH2_HUMAN]	9.06	2	3	3	530	58.9134	6.88818
O43920	NADH dehydrogenase [ubiquinone] iron-sulfur protein 5 OS=Homo sapiens GN=NDUFS5 PE=1 SV=3 - [NDUS5_HUMAN]	11.32	1	1	2	106	12.5094	9.14404
O43924	Retinal rod rhodopsin-sensitive cGMP 3',5'-cyclic phosphodiesterase subunit delta OS=Homo sapiens GN=PDE6D PE=1 SV=1 - [PDE6D_HUMAN]	12.67	1	1	1	150	17.4089	5.66846
O60216	Double-strand-break repair protein rad21 homolog OS=Homo sapiens GN=RAD21 PE=1 SV=2 - [RAD21_HUMAN]	2.38	1	1	1	631	71.6447	4.65283
O60220	Mitochondrial import inner membrane translocase subunit Tim8 A OS=Homo sapiens GN=TIMM8A PE=1 SV=1 - [TIM8A_HUMAN]	11.34	1	1	1	97	10.9913	5.16064
O60229	Kalirin OS=Homo sapiens GN=KALRN PE=1 SV=2 - [KALRN_HUMAN]	0.87	1	1	1	2985	339.96	6.07471
O60231	Putative pre-mRNA-splicing factor ATP-dependent RNA helicase DHX16 OS=Homo sapiens GN=DHX16 PE=1 SV=2 - [DHX16_HUMAN]	4.13	1	1	1	1041	119.189	6.80029
O60232	Sjoegren syndrome/scleroderma autoantigen 1 OS=Homo sapiens GN=SSSCA1 PE=1 SV=1 - [SSA27_HUMAN]	4.02	1	1	1	199	21.4607	5.23682
O60237	Protein phosphatase 1 regulatory subunit 12B OS=Homo sapiens GN=PPP1R12B PE=1 SV=2 - [MYPT2_HUMAN]	1.43	1	1	1	982	110.337	5.66846
O60256	Phosphoribosyl pyrophosphate synthase-associated protein 2 OS=Homo sapiens GN=PRPSAP2 PE=1 SV=1 - [KPRB_HUMAN]	5.96	1	1	1	369	40.8994	7.44482
O60264	SWI/SNF-related matrix-associated actin-dependent regulator of chromatin subfamily A member 5 OS=Homo sapiens GN=SMARCA5 PE=1 SV=1 - [SMCA5_HUMAN]	1.24	1	1	1	1052	121.828	8.08936
O60266	Adenylate cyclase type 3 OS=Homo sapiens GN=ADCY3 PE=1 SV=3 - [ADCY3_HUMAN]	0.79	1	1	1	1144	128.877	6.58057
O60271	C-Jun-amino-terminal kinase-interacting protein 4 OS=Homo sapiens GN=SPAG9 PE=1 SV=4 - [JIP4_HUMAN]	2.35	1	1	2	1321	146.115	5.14795
O60282	Kinesin heavy chain isoform 5C OS=Homo sapiens GN=KIF5C PE=1 SV=1 - [KIF5C_HUMAN]	7.84	1	3	6	957	109.427	6.18896
O60292	Signal-induced proliferation-associated 1-like protein 3 OS=Homo sapiens GN=SIPA1L3 PE=1 SV=3 - [SI1L3_HUMAN]	0.73	1	1	1	1781	194.49	8.32373
O60296	Trafficking kinesin-binding protein 2 OS=Homo sapiens GN=TRAK2 PE=1 SV=2 - [TRAK2_HUMAN]	4.05	1	1	1	914	101.356	5.23682
O60304	Zinc finger protein 500 OS=Homo sapiens GN=ZNF500 PE=2 SV=2 - [ZN500_HUMAN]	3.13	1	1	1	480	53.6407	7.23975
O60306	Intron-binding protein aquarius OS=Homo sapiens GN=AQR PE=1 SV=4 - [AQR_HUMAN]	2.36	1	1	1	1485	171.186	6.3667
O60313	Dynamin-like 120 kDa protein, mitochondrial OS=Homo sapiens GN=OPA1 PE=1 SV=3 - [OPA1_HUMAN]	5.83	1	4	4	960	111.561	7.86963
O60318	80 kDa MCM3-associated protein OS=Homo sapiens GN=MCM3AP PE=1 SV=2 - [MCM3A_HUMAN]	0.66	1	1	1	1980	218.267	6.39209
O60320	Protein FAM189A1 OS=Homo sapiens GN=FAM189A1 PE=2 SV=4 - [F1891_HUMAN]	5.19	1	1	1	539	56.507	5.35107
O60331	Phosphatidylinositol 4-phosphate 5-kinase type-1 gamma OS=Homo sapiens GN=PIP5K1C PE=1 SV=2 - [PI51C_HUMAN]	3.59	1	1	1	668	73.2145	5.2876
O60333	Kinesin-like protein KIF1B OS=Homo sapiens GN=KIF1B PE=1 SV=5 - [KIF1B_HUMAN]	0.61	1	1	1	1816	204.349	5.60498
O60341	Lysine-specific histone demethylase 1A OS=Homo sapiens GN=KDM1A PE=1 SV=2 - [KDM1A_HUMAN]	3.05	1	1	1	852	92.8447	6.52197
O60344	Endothelin-converting enzyme 2 OS=Homo sapiens GN=ECE2 PE=1 SV=4 - [ECE2_HUMAN]	1.93	1	1	1	883	99.7104	5.09717
O60423	Phospholipid-transporting ATPase IK OS=Homo sapiens GN=ATP8B3 PE=2 SV=4 - [AT8B3_HUMAN]	1.77	1	1	1	1300	146.658	7.89893
O60443	Non-syndromic hearing impairment protein 5 OS=Homo sapiens GN=DFNA5 PE=1 SV=2 - [DFNA5_HUMAN]	10.48	1	3	5	496	54.5204	5.17334
O60486	Plexin-C1 OS=Homo sapiens GN=PLXNC1 PE=1 SV=1 - [PLXC1_HUMAN]	0.89	1	1	1	1568	175.63	7.60596
O60493	Sorting nexin-3 OS=Homo sapiens GN=SNX3 PE=1 SV=3 - [SNX3_HUMAN]	23.46	1	4	5	162	18.7508	8.66064
O60494	Cubilin OS=Homo sapiens GN=CUBN PE=1 SV=5 - [CUBN_HUMAN]	0.33	1	1	1	3623	398.48	5.35107
O60504	Vinexin OS=Homo sapiens GN=SORBS3 PE=1 SV=2 - [VINEX_HUMAN]	1.94	1	1	1	671	75.2949	9.45166
O60506	Heterogeneous nuclear ribonucleoprotein Q OS=Homo sapiens GN=SYNCRIP PE=1 SV=2 - [HNRPQ_HUMAN]	15.89	1	8	14	623	69.5596	8.5874
O60563	Cyclin-T1 OS=Homo sapiens GN=CCNT1 PE=1 SV=1 - [CCNT1_HUMAN]	1.38	1	1	1	726	80.6345	8.77783
O60610	Protein diaphanous homolog 1 OS=Homo sapiens GN=DIAPH1 PE=1 SV=2 - [DIAP1_HUMAN]	2.52	1	2	3	1272	141.258	5.41455
O60641	Clathrin coat assembly protein AP180 OS=Homo sapiens GN=SNAP91 PE=1 SV=2 - [AP180_HUMAN]	8.05	1	3	6	907	92.444	4.85596
O60664	Perilipin-3 OS=Homo sapiens GN=PLIN3 PE=1 SV=3 - [PLIN3_HUMAN]	34.79	1	8	14	434	47.0459	5.43994
O60684	Importin subunit alpha-7 OS=Homo sapiens GN=KPNA6 PE=1 SV=1 - [IMA7_HUMAN]	8.4	2	3	3	536	59.9915	4.98291
O60704	Protein-tyrosine sulfotransferase 2 OS=Homo sapiens GN=TPST2 PE=1 SV=1 - [TPST2_HUMAN]	3.18	1	1	1	377	41.8849	9.08545
O60716	Catenin delta-1 OS=Homo sapiens GN=CTNND1 PE=1 SV=1 - [CTND1_HUMAN]	17.56	1	10	11	968	108.103	6.22705
O60729	Dual specificity protein phosphatase CDC14B OS=Homo sapiens GN=CDC14B PE=1 SV=1 - [CC14B_HUMAN]	1.81	2	1	1	498	56.7655	9.02686
O60732	Melanoma-associated antigen C1 OS=Homo sapiens GN=MAGEC1 PE=1 SV=3 - [MAGC1_HUMAN]	1.93	1	1	1	1142	123.568	4.29736
O60739	Eukaryotic translation initiation factor 1b OS=Homo sapiens GN=EIF1B PE=1 SV=2 - [EIF1B_HUMAN]	49.56	2	3	4	113	12.8157	7.37158
O60749	Sorting nexin-2 OS=Homo sapiens GN=SNX2 PE=1 SV=2 - [SNX2_HUMAN]	7.32	1	3	4	519	58.4347	5.12256
O60763	General vesicular transport factor p115 OS=Homo sapiens GN=USO1 PE=1 SV=2 - [USO1_HUMAN]	6.44	1	4	4	962	107.828	4.90674
O60784	Target of Myb protein 1 OS=Homo sapiens GN=TOM1 PE=1 SV=2 - [TOM1_HUMAN]	10.77	1	4	4	492	53.7849	4.70361
O60812	Heterogeneous nuclear ribonucleoprotein C-like 1 OS=Homo sapiens GN=HNRNPCL1 PE=1 SV=1 - [HNRCL_HUMAN]	16.04	1	3	5	293	32.1227	5.05908
O60814	Histone H2B type 1-K OS=Homo sapiens GN=HIST1H2BK PE=1 SV=3 - [H2B1K_HUMAN]	58.73	10	9	79	126	13.8816	10.3159
O60825	6-phosphofructo-2-kinase/fructose-2,6-bisphosphatase 2 OS=Homo sapiens GN=PFKFB2 PE=1 SV=2 - [F262_HUMAN]	8.71	1	3	3	505	58.4397	8.38232
O60826	Coiled-coil domain-containing protein 22 OS=Homo sapiens GN=CCDC22 PE=1 SV=1 - [CCD22_HUMAN]	2.23	1	1	1	627	70.7122	6.7417
O60831	PRA1 family protein 2 OS=Homo sapiens GN=PRAF2 PE=1 SV=1 - [PRAF2_HUMAN]	16.29	1	2	3	178	19.2455	9.18799
O60832	H/ACA ribonucleoprotein complex subunit 4 OS=Homo sapiens GN=DKC1 PE=1 SV=3 - [DKC1_HUMAN]	2.53	1	1	1	514	57.6378	9.42236
O60841	Eukaryotic translation initiation factor 5B OS=Homo sapiens GN=EIF5B PE=1 SV=4 - [IF2P_HUMAN]	1.56	1	1	1	1220	138.742	5.49072
O60883	Endothelin B receptor-like protein 2 OS=Homo sapiens GN=GPR37L1 PE=1 SV=2 - [ETBR2_HUMAN]	3.74	1	2	2	481	52.7358	7.35693
O60884	DnaJ homolog subfamily A member 2 OS=Homo sapiens GN=DNAJA2 PE=1 SV=1 - [DNJA2_HUMAN]	8.74	1	3	3	412	45.7166	6.48096
O60888	Protein CutA OS=Homo sapiens GN=CUTA PE=1 SV=2 - [CUTA_HUMAN]	17.88	1	2	3	179	19.1041	5.50342
O60890	Oligophrenin-1 OS=Homo sapiens GN=OPHN1 PE=1 SV=1 - [OPHN1_HUMAN]	3.99	1	1	2	802	91.5829	7.95752
O60909	Beta-1,4-galactosyltransferase 2 OS=Homo sapiens GN=B4GALT2 PE=1 SV=1 - [B4GT2_HUMAN]	4.03	1	1	1	372	41.9455	9.37842
O60941	Dystrobrevin beta OS=Homo sapiens GN=DTNB PE=1 SV=1 - [DTNB_HUMAN]	3.67	1	1	1	627	71.3096	7.91357
O75022	Leukocyte immunoglobulin-like receptor subfamily B member 3 OS=Homo sapiens GN=LILRB3 PE=2 SV=3 - [LIRB3_HUMAN]	2.69	1	1	1	631	69.3424	6.93213
O75038	1-phosphatidylinositol 4,5-bisphosphate phosphodiesterase eta-2 OS=Homo sapiens GN=PLCH2 PE=2 SV=3 - [PLCH2_HUMAN]	2.33	1	2	3	1416	154.572	7.84033
O75051	Plexin-A2 OS=Homo sapiens GN=PLXNA2 PE=1 SV=4 - [PLXA2_HUMAN]	0.69	1	1	1	1894	210.969	6.48096
O75081	Protein CBFA2T3 OS=Homo sapiens GN=CBFA2T3 PE=1 SV=2 - [MTG16_HUMAN]	4.44	1	1	1	653	71.1476	8.17725
O75083	WD repeat-containing protein 1 OS=Homo sapiens GN=WDR1 PE=1 SV=4 - [WDR1_HUMAN]	34.49	1	11	26	606	66.1519	6.65381
O75095	Multiple epidermal growth factor-like domains protein 6 OS=Homo sapiens GN=MEGF6 PE=1 SV=4 - [MEGF6_HUMAN]	6.36	1	5	7	1541	161.072	6.37939
O75122	CLIP-associating protein 2 OS=Homo sapiens GN=CLASP2 PE=1 SV=2 - [CLAP2_HUMAN]	0.85	2	1	1	1294	141.046	8.47021
O75129	Astrotactin-2 OS=Homo sapiens GN=ASTN2 PE=2 SV=2 - [ASTN2_HUMAN]	1.42	1	1	1	1339	148.149	5.97314
O75131	Copine-3 OS=Homo sapiens GN=CPNE3 PE=1 SV=1 - [CPNE3_HUMAN]	13.78	7	4	12	537	60.0921	5.84619
O75140	DEP domain-containing protein 5 OS=Homo sapiens GN=DEPDC5 PE=1 SV=2 - [DEPD5_HUMAN]	1.25	1	1	1	1603	181.149	6.72705
O75150	E3 ubiquitin-protein ligase BRE1B OS=Homo sapiens GN=RNF40 PE=1 SV=4 - [BRE1B_HUMAN]	4.3	1	1	1	1001	113.581	6.22705
O75165	DnaJ homolog subfamily C member 13 OS=Homo sapiens GN=DNAJC13 PE=1 SV=5 - [DJC13_HUMAN]	1.43	1	2	2	2243	254.252	6.7417
O75185	Calcium-transporting ATPase type 2C member 2 OS=Homo sapiens GN=ATP2C2 PE=1 SV=2 - [AT2C2_HUMAN]	1.8	1	1	1	946	103.121	5.65576
O75197	Low-density lipoprotein receptor-related protein 5 OS=Homo sapiens GN=LRP5 PE=1 SV=2 - [LRP5_HUMAN]	1.36	1	1	1	1615	179.03	5.33838
O75306	NADH dehydrogenase [ubiquinone] iron-sulfur protein 2, mitochondrial OS=Homo sapiens GN=NDUFS2 PE=1 SV=2 - [NDUS2_HUMAN]	8.86	1	2	2	463	52.5117	7.54736
O75317	Ubiquitin carboxyl-terminal hydrolase 12 OS=Homo sapiens GN=USP12 PE=1 SV=2 - [UBP12_HUMAN]	8.65	1	1	1	370	42.8303	6.59521
O75323	Protein NipSnap homolog 2 OS=Homo sapiens GN=GBAS PE=1 SV=1 - [NIPS2_HUMAN]	10.49	1	2	6	286	33.7212	9.36377
O75340	Programmed cell death protein 6 OS=Homo sapiens GN=PDCD6 PE=1 SV=1 - [PDCD6_HUMAN]	17.8	1	4	4	191	21.8548	5.40186
O75347	Tubulin-specific chaperone A OS=Homo sapiens GN=TBCA PE=1 SV=3 - [TBCA_HUMAN]	16.67	1	1	1	108	12.8467	5.2876
O75351	Vacuolar protein sorting-associated protein 4B OS=Homo sapiens GN=VPS4B PE=1 SV=2 - [VPS4B_HUMAN]	2.48	1	1	1	444	49.2715	7.2251
O75352	Mannose-P-dolichol utilization defect 1 protein OS=Homo sapiens GN=MPDU1 PE=1 SV=2 - [MPU1_HUMAN]	4.05	1	1	1	247	26.6205	8.93896
O75367	Core histone macro-H2A.1 OS=Homo sapiens GN=H2AFY PE=1 SV=4 - [H2AY_HUMAN]	36.02	1	10	23	372	39.5925	9.78857
O75368	SH3 domain-binding glutamic acid-rich-like protein OS=Homo sapiens GN=SH3BGRL PE=1 SV=1 - [SH3L1_HUMAN]	68.42	1	5	10	114	12.7664	5.24951
O75369	Filamin-B OS=Homo sapiens GN=FLNB PE=1 SV=2 - [FLNB_HUMAN]	11.26	1	18	22	2602	277.99	5.73193
O75385	Serine/threonine-protein kinase ULK1 OS=Homo sapiens GN=ULK1 PE=1 SV=2 - [ULK1_HUMAN]	2.76	1	1	1	1050	112.56	8.79248
O75390	Citrate synthase, mitochondrial OS=Homo sapiens GN=CS PE=1 SV=2 - [CISY_HUMAN]	16.31	1	8	11	466	51.6795	8.32373
O75396	Vesicle-trafficking protein SEC22b OS=Homo sapiens GN=SEC22B PE=1 SV=4 - [SC22B_HUMAN]	20.93	1	3	3	215	24.5775	6.91748
O75400	Pre-mRNA-processing factor 40 homolog A OS=Homo sapiens GN=PRPF40A PE=1 SV=2 - [PR40A_HUMAN]	0.94	1	1	1	957	108.737	7.56201
O75417	DNA polymerase theta OS=Homo sapiens GN=POLQ PE=1 SV=2 - [DPOLQ_HUMAN]	1.27	1	1	1	2590	289.437	7.35693
O75431	Metaxin-2 OS=Homo sapiens GN=MTX2 PE=1 SV=1 - [MTX2_HUMAN]	7.22	1	1	1	263	29.7441	6.29053
O75436	Vacuolar protein sorting-associated protein 26A OS=Homo sapiens GN=VPS26A PE=1 SV=2 - [VP26A_HUMAN]	7.65	1	2	2	327	38.1457	6.56592
O75475	PC4 and SFRS1-interacting protein OS=Homo sapiens GN=PSIP1 PE=1 SV=1 - [PSIP1_HUMAN]	2.08	1	1	2	530	60.0667	9.12939
O75477	Erlin-1 OS=Homo sapiens GN=ERLIN1 PE=1 SV=1 - [ERLN1_HUMAN]	8.96	1	2	2	346	38.9014	7.86963
O75487	Glypican-4 OS=Homo sapiens GN=GPC4 PE=1 SV=4 - [GPC4_HUMAN]	22.48	2	8	10	556	62.3717	6.68311
O75489	NADH dehydrogenase [ubiquinone] iron-sulfur protein 3, mitochondrial OS=Homo sapiens GN=NDUFS3 PE=1 SV=1 - [NDUS3_HUMAN]	16.29	1	3	3	264	30.2227	7.50342
O75506	Heat shock factor-binding protein 1 OS=Homo sapiens GN=HSBP1 PE=1 SV=1 - [HSBP1_HUMAN]	25	1	1	2	76	8.53818	4.36084
O75521	Enoyl-CoA delta isomerase 2, mitochondrial OS=Homo sapiens GN=ECI2 PE=1 SV=4 - [ECI2_HUMAN]	13.71	1	3	4	394	43.5574	8.99756
O75525	KH domain-containing, RNA-binding, signal transduction-associated protein 3 OS=Homo sapiens GN=KHDRBS3 PE=1 SV=1 - [KHDR3_HUMAN]	3.18	1	1	1	346	38.7756	7.60596
O75531	Barrier-to-autointegration factor OS=Homo sapiens GN=BANF1 PE=1 SV=1 - [BAF_HUMAN]	50.56	1	4	10	89	10.052	6.0874
O75533	Splicing factor 3B subunit 1 OS=Homo sapiens GN=SF3B1 PE=1 SV=3 - [SF3B1_HUMAN]	9.2	1	5	8	1304	145.738	7.09326
O75534	Cold shock domain-containing protein E1 OS=Homo sapiens GN=CSDE1 PE=1 SV=2 - [CSDE1_HUMAN]	1.88	1	1	1	798	88.8289	6.25244
O75569	Interferon-inducible double-stranded RNA-dependent protein kinase activator A OS=Homo sapiens GN=PRKRA PE=1 SV=1 - [PRKRA_HUMAN]	14.06	1	3	4	313	34.3825	8.41162
O75582	Ribosomal protein S6 kinase alpha-5 OS=Homo sapiens GN=RPS6KA5 PE=1 SV=1 - [KS6A5_HUMAN]	2.12	1	1	1	802	89.8088	7.10791
O75586	Mediator of RNA polymerase II transcription subunit 6 OS=Homo sapiens GN=MED6 PE=1 SV=2 - [MED6_HUMAN]	8.13	1	1	1	246	28.4068	8.6167
O75592	Probable E3 ubiquitin-protein ligase MYCBP2 OS=Homo sapiens GN=MYCBP2 PE=1 SV=3 - [MYCB2_HUMAN]	0.39	1	1	1	4640	509.759	7.03467
O75602	Sperm-associated antigen 6 OS=Homo sapiens GN=SPAG6 PE=2 SV=1 - [SPAG6_HUMAN]	3.93	1	1	2	509	55.4412	6.82959
O75643	U5 small nuclear ribonucleoprotein 200 kDa helicase OS=Homo sapiens GN=SNRNP200 PE=1 SV=2 - [U520_HUMAN]	5.38	1	8	9	2136	244.353	6.06201
O75648	Mitochondrial tRNA-specific 2-thiouridylase 1 OS=Homo sapiens GN=TRMU PE=1 SV=2 - [MTU1_HUMAN]	6.41	1	1	1	421	47.7142	8.03076
O75674	TOM1-like protein 1 OS=Homo sapiens GN=TOM1L1 PE=1 SV=2 - [TM1L1_HUMAN]	5.04	1	1	3	476	52.9557	5.23682
O75688	Protein phosphatase 1B OS=Homo sapiens GN=PPM1B PE=1 SV=1 - [PPM1B_HUMAN]	8.14	1	1	1	479	52.6094	5.04639
O75689	Arf-GAP with dual PH domain-containing protein 1 OS=Homo sapiens GN=ADAP1 PE=1 SV=2 - [ADAP1_HUMAN]	8.02	1	2	3	374	43.3678	8.96826
O75691	Small subunit processome component 20 homolog OS=Homo sapiens GN=UTP20 PE=1 SV=3 - [UTP20_HUMAN]	0.68	1	1	1	2785	318.182	7.38623
O75694	Nuclear pore complex protein Nup155 OS=Homo sapiens GN=NUP155 PE=1 SV=1 - [NU155_HUMAN]	1.8	1	2	2	1391	155.1	6.16357
O75695	Protein XRP2 OS=Homo sapiens GN=RP2 PE=1 SV=4 - [XRP2_HUMAN]	3.43	1	2	2	350	39.6155	5.12256
O75746	Calcium-binding mitochondrial carrier protein Aralar1 OS=Homo sapiens GN=SLC25A12 PE=1 SV=2 - [CMC1_HUMAN]	7.23	2	2	2	678	74.7149	8.38232
O75781	Paralemmin-1 OS=Homo sapiens GN=PALM PE=1 SV=2 - [PALM_HUMAN]	11.37	1	4	5	387	42.0502	4.99561
O75800	Zinc finger MYND domain-containing protein 10 OS=Homo sapiens GN=ZMYND10 PE=1 SV=2 - [ZMY10_HUMAN]	11.36	1	3	4	440	50.3116	6.18896
O75818	Ribonuclease P protein subunit p40 OS=Homo sapiens GN=RPP40 PE=1 SV=3 - [RPP40_HUMAN]	7.16	1	1	1	363	41.807	6.66846
O75822	Eukaryotic translation initiation factor 3 subunit J OS=Homo sapiens GN=EIF3J PE=1 SV=2 - [EIF3J_HUMAN]	7.75	1	1	2	258	29.0445	4.83057
O75832	26S proteasome non-ATPase regulatory subunit 10 OS=Homo sapiens GN=PSMD10 PE=1 SV=1 - [PSD10_HUMAN]	5.31	1	1	2	226	24.4124	6.1001
O75874	Isocitrate dehydrogenase [NADP] cytoplasmic OS=Homo sapiens GN=IDH1 PE=1 SV=2 - [IDHC_HUMAN]	6.28	1	2	2	414	46.6295	7.00537
O75881	25-hydroxycholesterol 7-alpha-hydroxylase OS=Homo sapiens GN=CYP7B1 PE=1 SV=2 - [CP7B1_HUMAN]	3.36	1	1	1	506	58.2185	8.01611
O75886	Signal transducing adapter molecule 2 OS=Homo sapiens GN=STAM2 PE=1 SV=1 - [STAM2_HUMAN]	2.48	1	1	1	525	58.1277	5.07178
O75891	Cytosolic 10-formyltetrahydrofolate dehydrogenase OS=Homo sapiens GN=ALDH1L1 PE=1 SV=2 - [AL1L1_HUMAN]	2.55	1	1	1	902	98.7666	5.93506
O75907	Diacylglycerol O-acyltransferase 1 OS=Homo sapiens GN=DGAT1 PE=1 SV=2 - [DGAT1_HUMAN]	3.89	1	1	1	488	55.2425	9.31982
O75912	Diacylglycerol kinase iota OS=Homo sapiens GN=DGKI PE=1 SV=1 - [DGKI_HUMAN]	1.6	1	1	1	1065	116.923	7.76709
O75914	Serine/threonine-protein kinase PAK 3 OS=Homo sapiens GN=PAK3 PE=1 SV=2 - [PAK3_HUMAN]	10.91	1	4	4	559	62.2705	5.45264
O75915	PRA1 family protein 3 OS=Homo sapiens GN=ARL6IP5 PE=1 SV=1 - [PRAF3_HUMAN]	10.64	1	2	4	188	21.6004	9.77393
O75934	Pre-mRNA-splicing factor SPF27 OS=Homo sapiens GN=BCAS2 PE=1 SV=1 - [SPF27_HUMAN]	10.22	1	1	1	225	26.115	5.65576
O75935	Dynactin subunit 3 OS=Homo sapiens GN=DCTN3 PE=1 SV=1 - [DCTN3_HUMAN]	4.3	1	1	1	186	21.1062	5.46533
O75937	DnaJ homolog subfamily C member 8 OS=Homo sapiens GN=DNAJC8 PE=1 SV=2 - [DNJC8_HUMAN]	11.46	1	1	1	253	29.8234	9.05615
O75947	ATP synthase subunit d, mitochondrial OS=Homo sapiens GN=ATP5H PE=1 SV=3 - [ATP5H_HUMAN]	36.65	1	4	9	161	18.4795	5.30029
O75949	Transmembrane protein FAM155B OS=Homo sapiens GN=FAM155B PE=2 SV=2 - [F155B_HUMAN]	5.5	1	1	1	473	52.571	7.94287
O75951	Lysozyme-like protein 6 OS=Homo sapiens GN=LYZL6 PE=2 SV=1 - [LYZL6_HUMAN]	18.24	1	1	1	148	16.9453	6.13818
O75952	Calcium-binding tyrosine phosphorylation-regulated protein OS=Homo sapiens GN=CABYR PE=1 SV=2 - [CABYR_HUMAN]	4.87	1	1	1	493	52.7413	4.55127
O75955	Flotillin-1 OS=Homo sapiens GN=FLOT1 PE=1 SV=3 - [FLOT1_HUMAN]	18.74	1	5	6	427	47.3256	7.48877
O75962	Triple functional domain protein OS=Homo sapiens GN=TRIO PE=1 SV=2 - [TRIO_HUMAN]	0.32	1	1	1	3097	346.683	6.3667
O75964	ATP synthase subunit g, mitochondrial OS=Homo sapiens GN=ATP5L PE=1 SV=3 - [ATP5L_HUMAN]	37.86	1	3	8	103	11.4212	9.64209
O75970	Multiple PDZ domain protein OS=Homo sapiens GN=MPDZ PE=1 SV=2 - [MPDZ_HUMAN]	1.16	1	1	1	2070	221.481	5.05908
O75976	Carboxypeptidase D OS=Homo sapiens GN=CPD PE=1 SV=2 - [CBPD_HUMAN]	2.17	1	1	1	1380	152.835	6.04932
O76013	Keratin, type I cuticular Ha6 OS=Homo sapiens GN=KRT36 PE=1 SV=1 - [KRT36_HUMAN]	7.71	1	1	1	467	52.214	4.94482
O76021	Ribosomal L1 domain-containing protein 1 OS=Homo sapiens GN=RSL1D1 PE=1 SV=3 - [RL1D1_HUMAN]	5.92	1	2	2	490	54.9389	10.1255
O76024	Wolframin OS=Homo sapiens GN=WFS1 PE=1 SV=2 - [WFS1_HUMAN]	1.46	1	1	1	890	100.227	8.04541
O76039	Cyclin-dependent kinase-like 5 OS=Homo sapiens GN=CDKL5 PE=1 SV=1 - [CDKL5_HUMAN]	1.75	1	1	1	1030	115.466	9.53955
O76054	SEC14-like protein 2 OS=Homo sapiens GN=SEC14L2 PE=1 SV=1 - [S14L2_HUMAN]	5.71	1	1	1	403	46.1156	7.84033
O76062	Delta(14)-sterol reductase OS=Homo sapiens GN=TM7SF2 PE=2 SV=3 - [ERG24_HUMAN]	2.39	1	1	1	418	46.3755	8.86572
O76071	Probable cytosolic iron-sulfur protein assembly protein CIAO1 OS=Homo sapiens GN=CIAO1 PE=1 SV=1 - [CIAO1_HUMAN]	4.72	1	1	1	339	37.8158	4.97021
O94759	Transient receptor potential cation channel subfamily M member 2 OS=Homo sapiens GN=TRPM2 PE=1 SV=2 - [TRPM2_HUMAN]	1.46	1	1	1	1503	171.089	7.50342
O94760	N(G),N(G)-dimethylarginine dimethylaminohydrolase 1 OS=Homo sapiens GN=DDAH1 PE=1 SV=3 - [DDAH1_HUMAN]	54.74	1	13	27	285	31.1019	5.80811
O94762	ATP-dependent DNA helicase Q5 OS=Homo sapiens GN=RECQL5 PE=1 SV=2 - [RECQ5_HUMAN]	1.01	1	1	1	991	108.79	8.55811
O94776	Metastasis-associated protein MTA2 OS=Homo sapiens GN=MTA2 PE=1 SV=1 - [MTA2_HUMAN]	4.34	1	2	4	668	74.9757	9.65674
O94806	Serine/threonine-protein kinase D3 OS=Homo sapiens GN=PRKD3 PE=1 SV=1 - [KPCD3_HUMAN]	1.35	1	1	1	890	100.406	6.87354
O94808	Glutamine--fructose-6-phosphate aminotransferase [isomerizing] 2 OS=Homo sapiens GN=GFPT2 PE=1 SV=3 - [GFPT2_HUMAN]	2.93	1	1	1	682	76.8818	7.37158
O94811	Tubulin polymerization-promoting protein OS=Homo sapiens GN=TPPP PE=1 SV=1 - [TPPP_HUMAN]	13.7	1	2	4	219	23.6792	9.43701
O94822	E3 ubiquitin-protein ligase listerin OS=Homo sapiens GN=LTN1 PE=1 SV=6 - [LTN1_HUMAN]	4.02	1	3	4	1766	200.423	6.25244
O94826	Mitochondrial import receptor subunit TOM70 OS=Homo sapiens GN=TOMM70A PE=1 SV=1 - [TOM70_HUMAN]	18.59	1	5	6	608	67.412	7.12256
O94827	Pleckstrin homology domain-containing family G member 5 OS=Homo sapiens GN=PLEKHG5 PE=1 SV=3 - [PKHG5_HUMAN]	2.07	1	1	1	1062	117.377	6.30322
O94856	Neurofascin OS=Homo sapiens GN=NFASC PE=1 SV=4 - [NFASC_HUMAN]	1.26	1	1	1	1347	149.933	6.65381
O94874	E3 UFM1-protein ligase 1 OS=Homo sapiens GN=UFL1 PE=1 SV=2 - [UFL1_HUMAN]	8.06	1	4	4	794	89.5398	6.78564
O94875	Sorbin and SH3 domain-containing protein 2 OS=Homo sapiens GN=SORBS2 PE=1 SV=3 - [SRBS2_HUMAN]	2.91	1	2	2	1100	124.03	8.30908
O94880	PHD finger protein 14 OS=Homo sapiens GN=PHF14 PE=1 SV=2 - [PHF14_HUMAN]	1.69	1	1	1	888	99.9905	5.32568
O94886	CSC1-like protein 1 OS=Homo sapiens GN=TMEM63A PE=2 SV=3 - [CSCL1_HUMAN]	2.85	1	1	1	807	92.066	7.26904
O94888	UBX domain-containing protein 7 OS=Homo sapiens GN=UBXN7 PE=1 SV=2 - [UBXN7_HUMAN]	1.84	1	1	1	489	54.8283	5.16064
O94903	Proline synthase co-transcribed bacterial homolog protein OS=Homo sapiens GN=PROSC PE=1 SV=1 - [PROSC_HUMAN]	15.64	1	3	5	275	30.3246	7.50342
O94905	Erlin-2 OS=Homo sapiens GN=ERLIN2 PE=1 SV=1 - [ERLN2_HUMAN]	43.66	2	15	23	339	37.8155	5.61768
O94906	Pre-mRNA-processing factor 6 OS=Homo sapiens GN=PRPF6 PE=1 SV=1 - [PRP6_HUMAN]	1.17	1	1	1	941	106.858	8.25049
O94913	Pre-mRNA cleavage complex 2 protein Pcf11 OS=Homo sapiens GN=PCF11 PE=1 SV=3 - [PCF11_HUMAN]	2.38	1	1	1	1555	172.944	8.48486
O94919	Endonuclease domain-containing 1 protein OS=Homo sapiens GN=ENDOD1 PE=1 SV=2 - [ENDD1_HUMAN]	20.6	1	5	6	500	54.9813	5.70654
O94923	D-glucuronyl C5-epimerase OS=Homo sapiens GN=GLCE PE=1 SV=3 - [GLCE_HUMAN]	4.21	1	1	1	617	70.0567	8.96826
O94925	Glutaminase kidney isoform, mitochondrial OS=Homo sapiens GN=GLS PE=1 SV=1 - [GLSK_HUMAN]	14.5	1	6	7	669	73.4139	7.76709
O94927	HAUS augmin-like complex subunit 5 OS=Homo sapiens GN=HAUS5 PE=1 SV=2 - [HAUS5_HUMAN]	2.37	1	1	1	633	71.638	8.51416
O94933	SLIT and NTRK-like protein 3 OS=Homo sapiens GN=SLITRK3 PE=2 SV=2 - [SLIK3_HUMAN]	4.5	1	1	2	977	108.865	7.37158
O94973	AP-2 complex subunit alpha-2 OS=Homo sapiens GN=AP2A2 PE=1 SV=2 - [AP2A2_HUMAN]	17.36	1	11	18	939	103.895	6.96143
O94979	Protein transport protein Sec31A OS=Homo sapiens GN=SEC31A PE=1 SV=3 - [SC31A_HUMAN]	5.57	1	4	4	1220	132.931	6.88818
O94983	Calmodulin-binding transcription activator 2 OS=Homo sapiens GN=CAMTA2 PE=1 SV=3 - [CMTA2_HUMAN]	1.08	1	1	1	1202	131.447	7.29834
O94989	Rho guanine nucleotide exchange factor 15 OS=Homo sapiens GN=ARHGEF15 PE=1 SV=4 - [ARHGF_HUMAN]	4.04	1	1	1	841	91.8831	8.25049
O95025	Semaphorin-3D OS=Homo sapiens GN=SEMA3D PE=2 SV=2 - [SEM3D_HUMAN]	1.54	1	1	1	777	89.5942	7.79639
O95057	GTP-binding protein Di-Ras1 OS=Homo sapiens GN=DIRAS1 PE=1 SV=1 - [DIRA1_HUMAN]	14.14	1	1	1	198	22.3144	8.71924
O95071	E3 ubiquitin-protein ligase UBR5 OS=Homo sapiens GN=UBR5 PE=1 SV=2 - [UBR5_HUMAN]	0.68	1	1	1	2799	309.158	5.84619
O95139	NADH dehydrogenase [ubiquinone] 1 beta subcomplex subunit 6 OS=Homo sapiens GN=NDUFB6 PE=1 SV=3 - [NDUB6_HUMAN]	19.53	1	1	1	128	15.4791	9.62744
O95140	Mitofusin-2 OS=Homo sapiens GN=MFN2 PE=1 SV=3 - [MFN2_HUMAN]	1.59	1	1	1	757	86.3468	6.97607
O95156	Neurexophilin-2 OS=Homo sapiens GN=NXPH2 PE=2 SV=2 - [NXPH2_HUMAN]	13.26	1	1	2	264	29.9184	8.74854
O95167	NADH dehydrogenase [ubiquinone] 1 alpha subcomplex subunit 3 OS=Homo sapiens GN=NDUFA3 PE=1 SV=1 - [NDUA3_HUMAN]	41.67	1	1	1	84	9.27285	8.45557
O95168	NADH dehydrogenase [ubiquinone] 1 beta subcomplex subunit 4 OS=Homo sapiens GN=NDUFB4 PE=1 SV=3 - [NDUB4_HUMAN]	31.78	1	3	3	129	15.1991	9.84717
O95169	NADH dehydrogenase [ubiquinone] 1 beta subcomplex subunit 8, mitochondrial OS=Homo sapiens GN=NDUFB8 PE=1 SV=1 - [NDUB8_HUMAN]	16.13	1	2	2	186	21.7514	6.80029
O95196	Chondroitin sulfate proteoglycan 5 OS=Homo sapiens GN=CSPG5 PE=1 SV=3 - [CSPG5_HUMAN]	3.71	1	1	2	566	59.9788	4.50049
O95197	Reticulon-3 OS=Homo sapiens GN=RTN3 PE=1 SV=2 - [RTN3_HUMAN]	1.84	1	2	3	1032	112.541	4.95752
O95202	LETM1 and EF-hand domain-containing protein 1, mitochondrial OS=Homo sapiens GN=LETM1 PE=1 SV=1 - [LETM1_HUMAN]	10.83	1	4	5	739	83.302	6.69775
O95235	Kinesin-like protein KIF20A OS=Homo sapiens GN=KIF20A PE=1 SV=1 - [KI20A_HUMAN]	1.91	1	1	1	890	100.215	6.91748
O95239	Chromosome-associated kinesin KIF4A OS=Homo sapiens GN=KIF4A PE=1 SV=3 - [KIF4A_HUMAN]	1.06	2	1	1	1232	139.794	6.26514
O95259	Potassium voltage-gated channel subfamily H member 1 OS=Homo sapiens GN=KCNH1 PE=1 SV=1 - [KCNH1_HUMAN]	1.42	1	1	1	989	111.352	7.57666
O95267	RAS guanyl-releasing protein 1 OS=Homo sapiens GN=RASGRP1 PE=1 SV=2 - [GRP1_HUMAN]	4.14	1	1	2	797	90.344	7.95752
O95292	Vesicle-associated membrane protein-associated protein B/C OS=Homo sapiens GN=VAPB PE=1 SV=3 - [VAPB_HUMAN]	18.93	1	3	5	243	27.2111	7.29834
O95299	NADH dehydrogenase [ubiquinone] 1 alpha subcomplex subunit 10, mitochondrial OS=Homo sapiens GN=NDUFA10 PE=1 SV=1 - [NDUAA_HUMAN]	4.23	1	2	2	355	40.7249	8.48486
O95302	Peptidyl-prolyl cis-trans isomerase FKBP9 OS=Homo sapiens GN=FKBP9 PE=1 SV=2 - [FKBP9_HUMAN]	2.46	1	1	1	570	63.0435	5.08447
O95319	CUGBP Elav-like family member 2 OS=Homo sapiens GN=CELF2 PE=1 SV=1 - [CELF2_HUMAN]	2.56	1	1	1	508	54.2501	8.76318
O95336	6-phosphogluconolactonase OS=Homo sapiens GN=PGLS PE=1 SV=2 - [6PGL_HUMAN]	32.56	1	6	8	258	27.5296	6.04932
O95342	Bile salt export pump OS=Homo sapiens GN=ABCB11 PE=1 SV=2 - [ABCBB_HUMAN]	1.59	1	1	1	1321	146.314	6.56592
O95359	Transforming acidic coiled-coil-containing protein 2 OS=Homo sapiens GN=TACC2 PE=1 SV=3 - [TACC2_HUMAN]	0.95	1	1	2	2948	309.237	4.79248
O95361	Tripartite motif-containing protein 16 OS=Homo sapiens GN=TRIM16 PE=1 SV=3 - [TRI16_HUMAN]	1.95	1	1	1	564	63.9146	5.49072
O95372	Acyl-protein thioesterase 2 OS=Homo sapiens GN=LYPLA2 PE=1 SV=1 - [LYPA2_HUMAN]	18.61	1	2	2	231	24.7207	7.2251
O95373	Importin-7 OS=Homo sapiens GN=IPO7 PE=1 SV=1 - [IPO7_HUMAN]	4.62	1	3	4	1038	119.44	4.81787
O95391	Pre-mRNA-splicing factor SLU7 OS=Homo sapiens GN=SLU7 PE=1 SV=2 - [SLU7_HUMAN]	2.05	1	1	1	586	68.3438	7.13721
O95394	Phosphoacetylglucosamine mutase OS=Homo sapiens GN=PGM3 PE=1 SV=1 - [AGM1_HUMAN]	8.67	1	2	3	542	59.8143	6.25244
O95405	Zinc finger FYVE domain-containing protein 9 OS=Homo sapiens GN=ZFYVE9 PE=1 SV=2 - [ZFYV9_HUMAN]	1.33	1	1	1	1425	156.303	5.0083
O95428	Papilin OS=Homo sapiens GN=PAPLN PE=2 SV=4 - [PPN_HUMAN]	1.72	1	1	1	1278	137.612	6.88818
O95433	Activator of 90 kDa heat shock protein ATPase homolog 1 OS=Homo sapiens GN=AHSA1 PE=1 SV=1 - [AHSA1_HUMAN]	9.76	1	2	3	338	38.2503	5.52881
O95450	A disintegrin and metalloproteinase with thrombospondin motifs 2 OS=Homo sapiens GN=ADAMTS2 PE=2 SV=2 - [ATS2_HUMAN]	0.99	1	1	2	1211	134.668	7.15186
O95453	Poly(A)-specific ribonuclease PARN OS=Homo sapiens GN=PARN PE=1 SV=1 - [PARN_HUMAN]	2.5	1	1	1	639	73.4048	6.20166
O95475	Homeobox protein SIX6 OS=Homo sapiens GN=SIX6 PE=1 SV=2 - [SIX6_HUMAN]	5.28	2	1	1	246	27.6703	9.42236
O95477	ATP-binding cassette sub-family A member 1 OS=Homo sapiens GN=ABCA1 PE=1 SV=3 - [ABCA1_HUMAN]	1.28	1	1	1	2261	254.139	6.85889
O95479	GDH/6PGL endoplasmic bifunctional protein OS=Homo sapiens GN=H6PD PE=1 SV=2 - [G6PE_HUMAN]	3.41	1	2	2	791	88.8364	7.29834
O95486	Protein transport protein Sec24A OS=Homo sapiens GN=SEC24A PE=1 SV=2 - [SC24A_HUMAN]	1.19	2	1	1	1093	119.674	7.66455
O95487	Protein transport protein Sec24B OS=Homo sapiens GN=SEC24B PE=1 SV=2 - [SC24B_HUMAN]	1.74	1	1	1	1268	137.331	6.66846
O95490	Latrophilin-2 OS=Homo sapiens GN=LPHN2 PE=1 SV=2 - [LPHN2_HUMAN]	3.36	1	3	3	1459	163.244	6.43018
O95497	Pantetheinase OS=Homo sapiens GN=VNN1 PE=1 SV=2 - [VNN1_HUMAN]	6.43	1	1	1	513	56.9751	5.5542
O95498	Vascular non-inflammatory molecule 2 OS=Homo sapiens GN=VNN2 PE=1 SV=3 - [VNN2_HUMAN]	5.58	1	1	1	520	58.4655	6.52197
O95573	Long-chain-fatty-acid--CoA ligase 3 OS=Homo sapiens GN=ACSL3 PE=1 SV=3 - [ACSL3_HUMAN]	8.89	1	3	3	720	80.3683	8.38232
O95602	DNA-directed RNA polymerase I subunit RPA1 OS=Homo sapiens GN=POLR1A PE=1 SV=2 - [RPA1_HUMAN]	1.22	1	1	1	1720	194.687	7.03467
O95613	Pericentrin OS=Homo sapiens GN=PCNT PE=1 SV=4 - [PCNT_HUMAN]	0.39	1	1	1	3336	377.806	5.5542
O95671	N-acetylserotonin O-methyltransferase-like protein OS=Homo sapiens GN=ASMTL PE=1 SV=3 - [ASML_HUMAN]	6.92	1	3	3	621	68.813	6.07471
O95674	Phosphatidate cytidylyltransferase 2 OS=Homo sapiens GN=CDS2 PE=1 SV=1 - [CDS2_HUMAN]	8.09	1	2	2	445	51.3841	7.09326
O95714	E3 ubiquitin-protein ligase HERC2 OS=Homo sapiens GN=HERC2 PE=1 SV=2 - [HERC2_HUMAN]	1.03	2	2	2	4834	526.895	6.27783
O95716	Ras-related protein Rab-3D OS=Homo sapiens GN=RAB3D PE=1 SV=1 - [RAB3D_HUMAN]	11.87	15	2	2	219	24.2518	4.93213
O95747	Serine/threonine-protein kinase OSR1 OS=Homo sapiens GN=OXSR1 PE=1 SV=1 - [OXSR1_HUMAN]	1.52	1	1	1	527	57.9861	6.43018
O95750	Fibroblast growth factor 19 OS=Homo sapiens GN=FGF19 PE=1 SV=1 - [FGF19_HUMAN]	9.26	1	1	1	216	23.9871	7.04932
O95757	Heat shock 70 kDa protein 4L OS=Homo sapiens GN=HSPA4L PE=1 SV=3 - [HS74L_HUMAN]	26.82	1	14	19	839	94.4525	5.88428
O95777	U6 snRNA-associated Sm-like protein LSm8 OS=Homo sapiens GN=LSM8 PE=1 SV=3 - [LSM8_HUMAN]	16.67	1	1	1	96	10.3963	4.4751
O95782	AP-2 complex subunit alpha-1 OS=Homo sapiens GN=AP2A1 PE=1 SV=3 - [AP2A1_HUMAN]	19.04	1	11	16	977	107.478	7.03467
O95800	Probable G-protein coupled receptor 75 OS=Homo sapiens GN=GPR75 PE=1 SV=1 - [GPR75_HUMAN]	4.81	1	1	1	540	59.3203	9.05615
O95813	Cerberus OS=Homo sapiens GN=CER1 PE=1 SV=1 - [CER1_HUMAN]	12.73	1	1	1	267	30.0641	7.78174
O95816	BAG family molecular chaperone regulator 2 OS=Homo sapiens GN=BAG2 PE=1 SV=1 - [BAG2_HUMAN]	17.54	1	2	3	211	23.7572	6.69775
O95817	BAG family molecular chaperone regulator 3 OS=Homo sapiens GN=BAG3 PE=1 SV=3 - [BAG3_HUMAN]	30.09	1	6	12	575	61.5569	6.94678
O95819	Mitogen-activated protein kinase kinase kinase kinase 4 OS=Homo sapiens GN=MAP4K4 PE=1 SV=2 - [M4K4_HUMAN]	2.66	3	2	2	1239	142.013	7.45947
O95831	Apoptosis-inducing factor 1, mitochondrial OS=Homo sapiens GN=AIFM1 PE=1 SV=1 - [AIFM1_HUMAN]	4.73	1	2	2	613	66.8589	8.95361
O95834	Echinoderm microtubule-associated protein-like 2 OS=Homo sapiens GN=EML2 PE=1 SV=1 - [EMAL2_HUMAN]	2.93	1	1	1	649	70.6341	6.31592
O95861	3'(2'),5'-bisphosphate nucleotidase 1 OS=Homo sapiens GN=BPNT1 PE=1 SV=1 - [BPNT1_HUMAN]	9.09	1	2	2	308	33.3712	5.69385
O95865	N(G),N(G)-dimethylarginine dimethylaminohydrolase 2 OS=Homo sapiens GN=DDAH2 PE=1 SV=1 - [DDAH2_HUMAN]	37.19	1	9	14	285	29.6255	6.01123
O95870	Abhydrolase domain-containing protein 16A OS=Homo sapiens GN=ABHD16A PE=1 SV=3 - [ABHGA_HUMAN]	4.84	1	1	1	558	63.2031	8.1333
O95881	Thioredoxin domain-containing protein 12 OS=Homo sapiens GN=TXNDC12 PE=1 SV=1 - [TXD12_HUMAN]	8.72	1	1	1	172	19.1936	5.40186
O95947	T-box transcription factor TBX6 OS=Homo sapiens GN=TBX6 PE=2 SV=2 - [TBX6_HUMAN]	9.17	1	1	1	436	47.0155	8.06006
O95967	EGF-containing fibulin-like extracellular matrix protein 2 OS=Homo sapiens GN=EFEMP2 PE=1 SV=3 - [FBLN4_HUMAN]	3.39	1	1	2	443	49.3723	4.94482
O95972	Bone morphogenetic protein 15 OS=Homo sapiens GN=BMP15 PE=1 SV=2 - [BMP15_HUMAN]	1.79	1	1	1	392	45.0261	9.11475
O95989	Diphosphoinositol polyphosphate phosphohydrolase 1 OS=Homo sapiens GN=NUDT3 PE=1 SV=1 - [NUDT3_HUMAN]	21.51	1	2	3	172	19.4587	6.34131
O96008	Mitochondrial import receptor subunit TOM40 homolog OS=Homo sapiens GN=TOMM40 PE=1 SV=1 - [TOM40_HUMAN]	8.86	1	1	3	361	37.8691	7.25439
O96018	Amyloid beta A4 precursor protein-binding family A member 3 OS=Homo sapiens GN=APBA3 PE=1 SV=1 - [APBA3_HUMAN]	4.7	1	1	1	575	61.4156	4.94482
O96019	Actin-like protein 6A OS=Homo sapiens GN=ACTL6A PE=1 SV=1 - [ACL6A_HUMAN]	6.99	1	1	2	429	47.4303	5.60498
P00167	Cytochrome b5 OS=Homo sapiens GN=CYB5A PE=1 SV=2 - [CYB5_HUMAN]	25.37	1	2	2	134	15.3205	4.95752
P00325	Alcohol dehydrogenase 1B OS=Homo sapiens GN=ADH1B PE=1 SV=2 - [ADH1B_HUMAN]	6.4	2	1	1	375	39.8286	8.29443
P00338	L-lactate dehydrogenase A chain OS=Homo sapiens GN=LDHA PE=1 SV=2 - [LDHA_HUMAN]	21.39	1	5	7	332	36.6654	8.26514
P00352	Retinal dehydrogenase 1 OS=Homo sapiens GN=ALDH1A1 PE=1 SV=2 - [AL1A1_HUMAN]	36.53	1	10	15	501	54.827	6.72705
P00367	Glutamate dehydrogenase 1, mitochondrial OS=Homo sapiens GN=GLUD1 PE=1 SV=2 - [DHE3_HUMAN]	41.22	2	18	36	558	61.3592	7.79639
P00387	NADH-cytochrome b5 reductase 3 OS=Homo sapiens GN=CYB5R3 PE=1 SV=3 - [NB5R3_HUMAN]	31.56	1	7	12	301	34.2127	7.59131
P00390	Glutathione reductase, mitochondrial OS=Homo sapiens GN=GSR PE=1 SV=2 - [GSHR_HUMAN]	10.73	1	3	3	522	56.221	8.49951
P00403	Cytochrome c oxidase subunit 2 OS=Homo sapiens GN=MT-CO2 PE=1 SV=1 - [COX2_HUMAN]	20.26	1	3	6	227	25.5482	4.81787
P00441	Superoxide dismutase [Cu-Zn] OS=Homo sapiens GN=SOD1 PE=1 SV=2 - [SODC_HUMAN]	36.36	1	3	4	154	15.9259	6.12549
P00450	Ceruloplasmin OS=Homo sapiens GN=CP PE=1 SV=1 - [CERU_HUMAN]	17.28	1	11	13	1065	122.128	5.71924
P00451	Coagulation factor VIII OS=Homo sapiens GN=F8 PE=1 SV=1 - [FA8_HUMAN]	2.08	1	2	3	2351	266.841	7.35693
P00488	Coagulation factor XIII A chain OS=Homo sapiens GN=F13A1 PE=1 SV=4 - [F13A_HUMAN]	1.64	1	1	1	732	83.2146	6.0874
P00491	Purine nucleoside phosphorylase OS=Homo sapiens GN=PNP PE=1 SV=2 - [PNPH_HUMAN]	6.23	1	1	1	289	32.0972	6.94678
P00492	Hypoxanthine-guanine phosphoribosyltransferase OS=Homo sapiens GN=HPRT1 PE=1 SV=2 - [HPRT_HUMAN]	5.96	1	1	1	218	24.5636	6.68311
P00505	Aspartate aminotransferase, mitochondrial OS=Homo sapiens GN=GOT2 PE=1 SV=3 - [AATM_HUMAN]	28.6	1	7	10	430	47.4873	9.01221
P00519	Tyrosine-protein kinase ABL1 OS=Homo sapiens GN=ABL1 PE=1 SV=4 - [ABL1_HUMAN]	2.57	2	2	2	1130	122.796	8.66064
P00533	Epidermal growth factor receptor OS=Homo sapiens GN=EGFR PE=1 SV=2 - [EGFR_HUMAN]	7.52	1	5	5	1210	134.19	6.68311
P00558	Phosphoglycerate kinase 1 OS=Homo sapiens GN=PGK1 PE=1 SV=3 - [PGK1_HUMAN]	60.19	2	22	54	417	44.5861	8.104
P00568	Adenylate kinase isoenzyme 1 OS=Homo sapiens GN=AK1 PE=1 SV=3 - [KAD1_HUMAN]	53.09	2	9	30	194	21.6213	8.63135
P00734	Prothrombin OS=Homo sapiens GN=F2 PE=1 SV=2 - [THRB_HUMAN]	28.94	1	10	14	622	69.9921	5.89697
P00738	Haptoglobin OS=Homo sapiens GN=HP PE=1 SV=1 - [HPT_HUMAN]	18.47	2	6	12	406	45.1766	6.58057
P00747	Plasminogen OS=Homo sapiens GN=PLG PE=1 SV=2 - [PLMN_HUMAN]	34.69	1	15	30	810	90.5102	7.23975
P00751	Complement factor B OS=Homo sapiens GN=CFB PE=1 SV=2 - [CFAB_HUMAN]	7.72	1	3	5	764	85.4785	7.06396
P00846	ATP synthase subunit a OS=Homo sapiens GN=MT-ATP6 PE=1 SV=1 - [ATP6_HUMAN]	4.42	1	1	1	226	24.8009	10.0962
P00915	Carbonic anhydrase 1 OS=Homo sapiens GN=CA1 PE=1 SV=2 - [CAH1_HUMAN]	38.7	1	7	23	261	28.8524	7.12256
P00918	Carbonic anhydrase 2 OS=Homo sapiens GN=CA2 PE=1 SV=2 - [CAH2_HUMAN]	35	1	7	14	260	29.2279	7.40088
P01008	Antithrombin-III OS=Homo sapiens GN=SERPINC1 PE=1 SV=1 - [ANT3_HUMAN]	12.5	1	4	8	464	52.5689	6.7124
P01009	Alpha-1-antitrypsin OS=Homo sapiens GN=SERPINA1 PE=1 SV=3 - [A1AT_HUMAN]	47.61	1	19	47	418	46.707	5.59229
P01011	Alpha-1-antichymotrypsin OS=Homo sapiens GN=SERPINA3 PE=1 SV=2 - [AACT_HUMAN]	13.95	1	4	5	423	47.6205	5.51611
P01019	Angiotensinogen OS=Homo sapiens GN=AGT PE=1 SV=1 - [ANGT_HUMAN]	12.58	1	4	4	485	53.1205	6.31592
P01023	Alpha-2-macroglobulin OS=Homo sapiens GN=A2M PE=1 SV=3 - [A2MG_HUMAN]	28.09	2	25	48	1474	163.188	6.45557
P01024	Complement C3 OS=Homo sapiens GN=C3 PE=1 SV=2 - [CO3_HUMAN]	31.87	1	34	72	1663	187.03	6.40479
P01031	Complement C5 OS=Homo sapiens GN=C5 PE=1 SV=4 - [CO5_HUMAN]	0.66	1	1	1	1676	188.186	6.52197
P01034	Cystatin-C OS=Homo sapiens GN=CST3 PE=1 SV=1 - [CYTC_HUMAN]	11.64	1	1	1	146	15.7891	8.74854
P01042	Kininogen-1 OS=Homo sapiens GN=KNG1 PE=1 SV=2 - [KNG1_HUMAN]	11.96	1	4	5	644	71.9122	6.81494
P01111	GTPase NRas OS=Homo sapiens GN=NRAS PE=1 SV=1 - [RASN_HUMAN]	12.7	3	2	2	189	21.2155	5.17334
P01112	GTPase HRas OS=Homo sapiens GN=HRAS PE=1 SV=1 - [RASH_HUMAN]	7.94	2	1	1	189	21.2846	5.31299
P01344	Insulin-like growth factor II OS=Homo sapiens GN=IGF2 PE=1 SV=1 - [IGF2_HUMAN]	5	1	1	1	180	20.1273	9.31982
P01579	Interferon gamma OS=Homo sapiens GN=IFNG PE=1 SV=1 - [IFNG_HUMAN]	10.84	1	1	1	166	19.3359	9.46631
P01593	Ig kappa chain V-I region AG OS=Homo sapiens PE=1 SV=1 - [KV101_HUMAN]	31.48	10	2	3	108	11.9849	5.98584
P01596	Ig kappa chain V-I region CAR OS=Homo sapiens PE=1 SV=1 - [KV104_HUMAN]	16.82	2	1	1	107	11.6963	9.40771
P01600	Ig kappa chain V-I region Hau OS=Homo sapiens PE=1 SV=1 - [KV108_HUMAN]	22.22	19	2	2	108	11.6637	8.48486
P01611	Ig kappa chain V-I region Wes OS=Homo sapiens PE=1 SV=1 - [KV119_HUMAN]	16.67	1	1	2	108	11.6007	7.28369
P01617	Ig kappa chain V-II region TEW OS=Homo sapiens PE=1 SV=1 - [KV204_HUMAN]	21.24	1	1	2	113	12.3082	5.99854
P01620	Ig kappa chain V-III region SIE OS=Homo sapiens PE=1 SV=1 - [KV302_HUMAN]	31.19	6	2	6	109	11.7678	8.48486
P01625	Ig kappa chain V-IV region Len OS=Homo sapiens PE=1 SV=2 - [KV402_HUMAN]	15.79	1	1	2	114	12.6322	7.92822
P01707	Ig lambda chain V-II region TRO OS=Homo sapiens PE=1 SV=1 - [LV204_HUMAN]	7.21	4	1	1	111	11.5536	8.29443
P01714	Ig lambda chain V-III region SH OS=Homo sapiens PE=1 SV=1 - [LV301_HUMAN]	16.67	1	1	1	108	11.3856	6.52197
P01715	Ig lambda chain V-IV region Bau OS=Homo sapiens PE=1 SV=1 - [LV401_HUMAN]	7.55	1	1	1	106	11.2984	5.23682
P01717	Ig lambda chain V-IV region Hil OS=Homo sapiens PE=1 SV=1 - [LV403_HUMAN]	17.76	1	1	1	107	11.5096	6.50732
P01764	Ig heavy chain V-III region VH26 OS=Homo sapiens PE=1 SV=1 - [HV303_HUMAN]	9.4	1	1	1	117	12.5742	8.27979
P01765	Ig heavy chain V-III region TIL OS=Homo sapiens PE=1 SV=1 - [HV304_HUMAN]	16.52	4	1	4	115	12.3481	9.12939
P01773	Ig heavy chain V-III region BUR OS=Homo sapiens PE=1 SV=1 - [HV312_HUMAN]	15.97	1	1	1	119	12.9726	9.59814
P01777	Ig heavy chain V-III region TEI OS=Homo sapiens PE=1 SV=1 - [HV316_HUMAN]	15.97	2	1	5	119	12.7944	8.49951
P01781	Ig heavy chain V-III region GAL OS=Homo sapiens PE=1 SV=1 - [HV320_HUMAN]	17.24	1	2	4	116	12.7222	8.48486
P01834	Ig kappa chain C region OS=Homo sapiens GN=IGKC PE=1 SV=1 - [IGKC_HUMAN]	82.08	1	7	61	106	11.6017	5.87158
P01857	Ig gamma-1 chain C region OS=Homo sapiens GN=IGHG1 PE=1 SV=1 - [IGHG1_HUMAN]	61.52	1	14	104	330	36.0832	8.19189
P01859	Ig gamma-2 chain C region OS=Homo sapiens GN=IGHG2 PE=1 SV=2 - [IGHG2_HUMAN]	46.01	1	12	65	326	35.8778	7.59131
P01860	Ig gamma-3 chain C region OS=Homo sapiens GN=IGHG3 PE=1 SV=2 - [IGHG3_HUMAN]	47.21	1	13	63	377	41.2604	7.89893
P01861	Ig gamma-4 chain C region OS=Homo sapiens GN=IGHG4 PE=1 SV=1 - [IGHG4_HUMAN]	49.24	1	10	51	327	35.9179	7.35693
P01871	Ig mu chain C region OS=Homo sapiens GN=IGHM PE=1 SV=3 - [IGHM_HUMAN]	20.8	2	8	10	452	49.2755	6.771
P01876	Ig alpha-1 chain C region OS=Homo sapiens GN=IGHA1 PE=1 SV=2 - [IGHA1_HUMAN]	30.03	1	6	15	353	37.6306	6.50732
P01877	Ig alpha-2 chain C region OS=Homo sapiens GN=IGHA2 PE=1 SV=3 - [IGHA2_HUMAN]	21.47	1	4	9	340	36.503	6.1001
P01892	HLA class I histocompatibility antigen, A-2 alpha chain OS=Homo sapiens GN=HLA-A PE=1 SV=1 - [1A02_HUMAN]	16.44	9	3	6	365	40.8962	6.99072
P01903	HLA class II histocompatibility antigen, DR alpha chain OS=Homo sapiens GN=HLA-DRA PE=1 SV=1 - [DRA_HUMAN]	4.72	2	1	1	254	28.5887	4.99561
P01911	HLA class II histocompatibility antigen, DRB1-15 beta chain OS=Homo sapiens GN=HLA-DRB1 PE=1 SV=2 - [2B1F_HUMAN]	11.28	9	2	4	266	29.947	7.73779
P02042	Hemoglobin subunit delta OS=Homo sapiens GN=HBD PE=1 SV=2 - [HBD_HUMAN]	80.95	2	12	307	147	16.0453	8.04541
P02100	Hemoglobin subunit epsilon OS=Homo sapiens GN=HBE1 PE=1 SV=2 - [HBE_HUMAN]	12.24	1	2	38	147	16.1925	8.63135
P02452	Collagen alpha-1(I) chain OS=Homo sapiens GN=COL1A1 PE=1 SV=5 - [CO1A1_HUMAN]	5.81	1	7	9	1464	138.857	5.79541
P02458	Collagen alpha-1(II) chain OS=Homo sapiens GN=COL2A1 PE=1 SV=3 - [CO2A1_HUMAN]	0.67	1	1	1	1487	141.699	6.91748
P02458	Collagen alpha-1(II) chain OS=Homo sapiens GN=COL2A1 PE=1 SV=3 - [CO2A1_HUMAN]	0.67	1	1	1	1487	141.699	6.91748
P02461	Collagen alpha-1(III) chain OS=Homo sapiens GN=COL3A1 PE=1 SV=4 - [CO3A1_HUMAN]	1.23	1	1	1	1466	138.479	6.60986
P02462	Collagen alpha-1(IV) chain OS=Homo sapiens GN=COL4A1 PE=1 SV=3 - [CO4A1_HUMAN]	1.74	2	2	3	1669	160.514	8.27979
P02511	Alpha-crystallin B chain OS=Homo sapiens GN=CRYAB PE=1 SV=2 - [CRYAB_HUMAN]	44.57	1	8	84	175	20.1464	7.32764
P02545	Prelamin-A/C OS=Homo sapiens GN=LMNA PE=1 SV=1 - [LMNA_HUMAN]	58.43	1	35	60	664	74.0947	7.02002
P02549	Spectrin alpha chain, erythrocytic 1 OS=Homo sapiens GN=SPTA1 PE=1 SV=5 - [SPTA1_HUMAN]	10.33	1	17	21	2419	279.842	5.04639
P02585	Troponin C, skeletal muscle OS=Homo sapiens GN=TNNC2 PE=1 SV=2 - [TNNC2_HUMAN]	18.13	1	1	2	160	18.1104	4.1958
P02647	Apolipoprotein A-I OS=Homo sapiens GN=APOA1 PE=1 SV=1 - [APOA1_HUMAN]	65.92	1	20	34	267	30.7589	5.75732
P02649	Apolipoprotein E OS=Homo sapiens GN=APOE PE=1 SV=1 - [APOE_HUMAN]	9.46	1	2	2	317	36.1318	5.73193
P02652	Apolipoprotein A-II OS=Homo sapiens GN=APOA2 PE=1 SV=1 - [APOA2_HUMAN]	47	1	3	14	100	11.1679	6.62451
P02671	Fibrinogen alpha chain OS=Homo sapiens GN=FGA PE=1 SV=2 - [FIBA_HUMAN]	38.22	2	28	60	866	94.9144	6.01123
P02675	Fibrinogen beta chain OS=Homo sapiens GN=FGB PE=1 SV=2 - [FIBB_HUMAN]	61.71	1	27	90	491	55.8923	8.26514
P02679	Fibrinogen gamma chain OS=Homo sapiens GN=FGG PE=1 SV=3 - [FIBG_HUMAN]	57.4	1	22	65	453	51.4789	5.61768
P02686	Myelin basic protein OS=Homo sapiens GN=MBP PE=1 SV=3 - [MBP_HUMAN]	20.39	1	6	9	304	33.0973	9.78857
P02730	Band 3 anion transport protein OS=Homo sapiens GN=SLC4A1 PE=1 SV=3 - [B3AT_HUMAN]	16.14	1	9	20	911	101.727	5.18604
P02743	Serum amyloid P-component OS=Homo sapiens GN=APCS PE=1 SV=2 - [SAMP_HUMAN]	7.17	1	1	2	223	25.3711	6.53662
P02745	Complement C1q subcomponent subunit A OS=Homo sapiens GN=C1QA PE=1 SV=2 - [C1QA_HUMAN]	4.49	1	1	1	245	26.0002	9.11475
P02746	Complement C1q subcomponent subunit B OS=Homo sapiens GN=C1QB PE=1 SV=3 - [C1QB_HUMAN]	13.44	1	3	5	253	26.7045	8.63135
P02747	Complement C1q subcomponent subunit C OS=Homo sapiens GN=C1QC PE=1 SV=3 - [C1QC_HUMAN]	12.65	1	2	3	245	25.7571	8.41162
P02748	Complement component C9 OS=Homo sapiens GN=C9 PE=1 SV=2 - [CO9_HUMAN]	6.62	1	2	3	559	63.1327	5.59229
P02749	Beta-2-glycoprotein 1 OS=Homo sapiens GN=APOH PE=1 SV=3 - [APOH_HUMAN]	46.09	1	10	32	345	38.2727	7.97217
P02751	Fibronectin OS=Homo sapiens GN=FN1 PE=1 SV=4 - [FINC_HUMAN]	23.55	1	29	50	2386	262.46	5.70654
P02760	Protein AMBP OS=Homo sapiens GN=AMBP PE=1 SV=1 - [AMBP_HUMAN]	4.26	1	1	1	352	38.974	6.25244
P02763	Alpha-1-acid glycoprotein 1 OS=Homo sapiens GN=ORM1 PE=1 SV=1 - [A1AG1_HUMAN]	15.42	2	3	6	201	23.4968	5.021
P02765	Alpha-2-HS-glycoprotein OS=Homo sapiens GN=AHSG PE=1 SV=1 - [FETUA_HUMAN]	21.53	1	5	7	367	39.2997	5.71924
P02768	Serum albumin OS=Homo sapiens GN=ALB PE=1 SV=2 - [ALBU_HUMAN]	74.22	1	53	651	609	69.3215	6.27783
P02774	Vitamin D-binding protein OS=Homo sapiens GN=GC PE=1 SV=1 - [VTDB_HUMAN]	29.32	1	9	29	474	52.929	5.5415
P02775	Platelet basic protein OS=Homo sapiens GN=PPBP PE=1 SV=3 - [CXCL7_HUMAN]	22.66	1	2	2	128	13.8854	8.79248
P02776	Platelet factor 4 OS=Homo sapiens GN=PF4 PE=1 SV=2 - [PLF4_HUMAN]	25.74	2	2	2	101	10.8379	8.6167
P02786	Transferrin receptor protein 1 OS=Homo sapiens GN=TFRC PE=1 SV=2 - [TFR1_HUMAN]	2.24	1	1	1	760	84.8179	6.60986
P02787	Serotransferrin OS=Homo sapiens GN=TF PE=1 SV=3 - [TRFE_HUMAN]	46.28	1	21	98	698	77.0136	7.12256
P02788	Lactotransferrin OS=Homo sapiens GN=LTF PE=1 SV=6 - [TRFL_HUMAN]	1.69	1	1	2	710	78.1319	8.11865
P02790	Hemopexin OS=Homo sapiens GN=HPX PE=1 SV=2 - [HEMO_HUMAN]	28.57	1	8	20	462	51.6433	7.02002
P02792	Ferritin light chain OS=Homo sapiens GN=FTL PE=1 SV=2 - [FRIL_HUMAN]	17.71	1	2	2	175	20.0071	5.78271
P02794	Ferritin heavy chain OS=Homo sapiens GN=FTH1 PE=1 SV=2 - [FRIH_HUMAN]	13.11	1	1	1	183	21.2123	5.5542
P03886	NADH-ubiquinone oxidoreductase chain 1 OS=Homo sapiens GN=MT-ND1 PE=1 SV=1 - [NU1M_HUMAN]	5.97	1	1	1	318	35.637	6.55127
P03928	ATP synthase protein 8 OS=Homo sapiens GN=MT-ATP8 PE=1 SV=1 - [ATP8_HUMAN]	13.24	1	1	1	68	7.98616	9.90576
P03973	Antileukoproteinase OS=Homo sapiens GN=SLPI PE=1 SV=2 - [SLPI_HUMAN]	10.61	1	1	1	132	14.3159	8.74854
P04003	C4b-binding protein alpha chain OS=Homo sapiens GN=C4BPA PE=1 SV=2 - [C4BPA_HUMAN]	25.46	1	9	12	597	66.9894	7.29834
P04004	Vitronectin OS=Homo sapiens GN=VTN PE=1 SV=1 - [VTNC_HUMAN]	29.5	1	11	22	478	54.2712	5.79541
P04035	3-hydroxy-3-methylglutaryl-coenzyme A reductase OS=Homo sapiens GN=HMGCR PE=1 SV=1 - [HMDH_HUMAN]	3.83	1	1	1	888	97.4126	6.7417
P04040	Catalase OS=Homo sapiens GN=CAT PE=1 SV=3 - [CATA_HUMAN]	19.54	1	5	10	527	59.7188	7.38623
P04062	Glucosylceramidase OS=Homo sapiens GN=GBA PE=1 SV=3 - [GLCM_HUMAN]	2.61	1	1	1	536	59.6782	7.60596
P04066	Tissue alpha-L-fucosidase OS=Homo sapiens GN=FUCA1 PE=1 SV=4 - [FUCO_HUMAN]	2.36	1	1	1	466	53.6547	6.84424
P04075	Fructose-bisphosphate aldolase A OS=Homo sapiens GN=ALDOA PE=1 SV=2 - [ALDOA_HUMAN]	46.43	1	9	85	364	39.3953	8.08936
P04080	Cystatin-B OS=Homo sapiens GN=CSTB PE=1 SV=2 - [CYTB_HUMAN]	45.92	1	3	11	98	11.1326	7.56201
P04083	Annexin A1 OS=Homo sapiens GN=ANXA1 PE=1 SV=2 - [ANXA1_HUMAN]	69.36	1	25	99	346	38.69	7.02002
P04114	Apolipoprotein B-100 OS=Homo sapiens GN=APOB PE=1 SV=2 - [APOB_HUMAN]	0.35	1	1	2	4563	515.283	7.04932
P04141	Granulocyte-macrophage colony-stimulating factor OS=Homo sapiens GN=CSF2 PE=1 SV=1 - [CSF2_HUMAN]	19.44	1	1	1	144	16.2841	5.23682
P04150	Glucocorticoid receptor OS=Homo sapiens GN=NR3C1 PE=1 SV=1 - [GCR_HUMAN]	2.06	1	1	1	777	85.6046	6.37939
P04156	Major prion protein OS=Homo sapiens GN=PRNP PE=1 SV=1 - [PRIO_HUMAN]	4.74	1	1	1	253	27.6432	8.99756
P04179	Superoxide dismutase [Mn], mitochondrial OS=Homo sapiens GN=SOD2 PE=1 SV=2 - [SODM_HUMAN]	14.41	1	3	3	222	24.7066	8.25049
P04181	Ornithine aminotransferase, mitochondrial OS=Homo sapiens GN=OAT PE=1 SV=1 - [OAT_HUMAN]	10.48	1	3	6	439	48.5042	7.03467
P04196	Histidine-rich glycoprotein OS=Homo sapiens GN=HRG PE=1 SV=1 - [HRG_HUMAN]	2.67	1	1	1	525	59.5409	7.50342
P04216	Thy-1 membrane glycoprotein OS=Homo sapiens GN=THY1 PE=1 SV=2 - [THY1_HUMAN]	24.84	1	4	4	161	17.9233	8.73389
P04217	Alpha-1B-glycoprotein OS=Homo sapiens GN=A1BG PE=1 SV=4 - [A1BG_HUMAN]	30.3	1	6	11	495	54.2195	5.85889
P04233	HLA class II histocompatibility antigen gamma chain OS=Homo sapiens GN=CD74 PE=1 SV=3 - [HG2A_HUMAN]	9.46	1	2	2	296	33.4937	8.44092
P04264	Keratin, type II cytoskeletal 1 OS=Homo sapiens GN=KRT1 PE=1 SV=6 - [K2C1_HUMAN]	7.76	1	4	4	644	65.999	8.11865
P04271	Protein S100-B OS=Homo sapiens GN=S100B PE=1 SV=2 - [S100B_HUMAN]	23.91	1	1	1	92	10.7061	4.58936
P04275	von Willebrand factor OS=Homo sapiens GN=VWF PE=1 SV=4 - [VWF_HUMAN]	3.84	1	6	7	2813	309.058	5.47803
P04350	Tubulin beta-4A chain OS=Homo sapiens GN=TUBB4A PE=1 SV=2 - [TBB4A_HUMAN]	72.52	4	21	227	444	49.5539	4.88135
P04406	Glyceraldehyde-3-phosphate dehydrogenase OS=Homo sapiens GN=GAPDH PE=1 SV=3 - [G3P_HUMAN]	62.09	1	17	270	335	36.0304	8.45557
P04632	Calpain small subunit 1 OS=Homo sapiens GN=CAPNS1 PE=1 SV=1 - [CPNS1_HUMAN]	30.22	1	4	11	268	28.2977	5.19873
P04792	Heat shock protein beta-1 OS=Homo sapiens GN=HSPB1 PE=1 SV=2 - [HSPB1_HUMAN]	90.24	1	16	67	205	22.7685	6.40479
P04839	Cytochrome b-245 heavy chain OS=Homo sapiens GN=CYBB PE=1 SV=2 - [CY24B_HUMAN]	2.98	1	1	1	570	65.2936	8.63135
P04843	Dolichyl-diphosphooligosaccharide--protein glycosyltransferase subunit 1 OS=Homo sapiens GN=RPN1 PE=1 SV=1 - [RPN1_HUMAN]	16.14	1	7	8	607	68.5268	6.37939
P04844	Dolichyl-diphosphooligosaccharide--protein glycosyltransferase subunit 2 OS=Homo sapiens GN=RPN2 PE=1 SV=3 - [RPN2_HUMAN]	21.08	1	7	11	631	69.241	5.69385
P04899	Guanine nucleotide-binding protein G(i) subunit alpha-2 OS=Homo sapiens GN=GNAI2 PE=1 SV=3 - [GNAI2_HUMAN]	54.93	6	15	38	355	40.4251	5.5415
P04908	Histone H2A type 1-B/E OS=Homo sapiens GN=HIST1H2AB PE=1 SV=2 - [H2A1B_HUMAN]	28.46	12	4	24	130	14.127	11.0483
P05023	Sodium/potassium-transporting ATPase subunit alpha-1 OS=Homo sapiens GN=ATP1A1 PE=1 SV=1 - [AT1A1_HUMAN]	30.01	1	24	46	1023	112.824	5.49072
P05026	Sodium/potassium-transporting ATPase subunit beta-1 OS=Homo sapiens GN=ATP1B1 PE=1 SV=1 - [AT1B1_HUMAN]	25.08	1	6	8	303	35.0389	8.52881
P05067	Amyloid beta A4 protein OS=Homo sapiens GN=APP PE=1 SV=3 - [A4_HUMAN]	3.25	1	2	2	770	86.8881	4.81787
P05090	Apolipoprotein D OS=Homo sapiens GN=APOD PE=1 SV=1 - [APOD_HUMAN]	6.35	1	2	2	189	21.2618	5.14795
P05091	Aldehyde dehydrogenase, mitochondrial OS=Homo sapiens GN=ALDH2 PE=1 SV=2 - [ALDH2_HUMAN]	49.32	1	15	37	517	56.3456	7.04932
P05109	Protein S100-A8 OS=Homo sapiens GN=S100A8 PE=1 SV=1 - [S10A8_HUMAN]	12.9	1	2	4	93	10.8276	7.03467
P05114	Non-histone chromosomal protein HMG-14 OS=Homo sapiens GN=HMGN1 PE=1 SV=3 - [HMGN1_HUMAN]	21	1	2	2	100	10.6526	9.59814
P05141	ADP/ATP translocase 2 OS=Homo sapiens GN=SLC25A5 PE=1 SV=7 - [ADT2_HUMAN]	33.56	2	11	23	298	32.8312	9.68604
P05155	Plasma protease C1 inhibitor OS=Homo sapiens GN=SERPING1 PE=1 SV=2 - [IC1_HUMAN]	10.8	1	4	4	500	55.1194	6.55127
P05164	Myeloperoxidase OS=Homo sapiens GN=MPO PE=1 SV=1 - [PERM_HUMAN]	3.76	1	2	2	745	83.8148	8.96826
P05165	Propionyl-CoA carboxylase alpha chain, mitochondrial OS=Homo sapiens GN=PCCA PE=1 SV=4 - [PCCA_HUMAN]	3.02	1	1	1	728	80.0081	7.51807
P05166	Propionyl-CoA carboxylase beta chain, mitochondrial OS=Homo sapiens GN=PCCB PE=1 SV=3 - [PCCB_HUMAN]	2.41	1	1	1	539	58.1788	7.63525
P05198	Eukaryotic translation initiation factor 2 subunit 1 OS=Homo sapiens GN=EIF2S1 PE=1 SV=3 - [IF2A_HUMAN]	4.76	1	1	1	315	36.0894	5.08447
P05204	Non-histone chromosomal protein HMG-17 OS=Homo sapiens GN=HMGN2 PE=1 SV=3 - [HMGN2_HUMAN]	32.22	1	2	4	90	9.38706	9.99365
P05362	Intercellular adhesion molecule 1 OS=Homo sapiens GN=ICAM1 PE=1 SV=2 - [ICAM1_HUMAN]	11.09	1	5	5	532	57.789	7.98682
P05386	60S acidic ribosomal protein P1 OS=Homo sapiens GN=RPLP1 PE=1 SV=1 - [RLA1_HUMAN]	51.75	1	2	3	114	11.5067	4.32275
P05387	60S acidic ribosomal protein P2 OS=Homo sapiens GN=RPLP2 PE=1 SV=1 - [RLA2_HUMAN]	53.04	1	3	5	115	11.6578	4.53857
P05388	60S acidic ribosomal protein P0 OS=Homo sapiens GN=RPLP0 PE=1 SV=1 - [RLA0_HUMAN]	32.18	2	5	8	317	34.2518	5.97314
P05413	Fatty acid-binding protein, heart OS=Homo sapiens GN=FABP3 PE=1 SV=4 - [FABPH_HUMAN]	10.53	1	1	1	133	14.8487	6.80029
P05452	Tetranectin OS=Homo sapiens GN=CLEC3B PE=1 SV=3 - [TETN_HUMAN]	30.2	1	3	3	202	22.5223	5.66846
P05455	Lupus La protein OS=Homo sapiens GN=SSB PE=1 SV=2 - [LA_HUMAN]	13.73	1	6	6	408	46.8082	7.12256
P05546	Heparin cofactor 2 OS=Homo sapiens GN=SERPIND1 PE=1 SV=3 - [HEP2_HUMAN]	3.21	1	2	2	499	57.0342	6.90283
P05556	Integrin beta-1 OS=Homo sapiens GN=ITGB1 PE=1 SV=2 - [ITB1_HUMAN]	8.4	1	4	6	798	88.357	5.38916
P05787	Keratin, type II cytoskeletal 8 OS=Homo sapiens GN=KRT8 PE=1 SV=7 - [K2C8_HUMAN]	5.8	10	4	5	483	53.6711	5.59229
P05937	Calbindin OS=Homo sapiens GN=CALB1 PE=1 SV=2 - [CALB1_HUMAN]	5.75	1	1	3	261	30.006	4.83057
P06213	Insulin receptor OS=Homo sapiens GN=INSR PE=1 SV=4 - [INSR_HUMAN]	2.89	1	1	1	1382	156.232	6.20166
P06316	Ig lambda chain V-I region BL2 OS=Homo sapiens PE=2 SV=1 - [LV107_HUMAN]	22.31	1	1	1	130	13.5557	7.76709
P06396	Gelsolin OS=Homo sapiens GN=GSN PE=1 SV=1 - [GELS_HUMAN]	37.47	1	23	56	782	85.6442	6.27783
P06576	ATP synthase subunit beta, mitochondrial OS=Homo sapiens GN=ATP5B PE=1 SV=3 - [ATPB_HUMAN]	54.44	1	20	77	529	56.5246	5.40186
P06702	Protein S100-A9 OS=Homo sapiens GN=S100A9 PE=1 SV=1 - [S10A9_HUMAN]	13.16	1	1	2	114	13.2335	6.12549
P06703	Protein S100-A6 OS=Homo sapiens GN=S100A6 PE=1 SV=1 - [S10A6_HUMAN]	26.67	1	3	3	90	10.1733	5.47803
P06727	Apolipoprotein A-IV OS=Homo sapiens GN=APOA4 PE=1 SV=3 - [APOA4_HUMAN]	3.03	1	2	2	396	45.3715	5.37646
P06730	Eukaryotic translation initiation factor 4E OS=Homo sapiens GN=EIF4E PE=1 SV=2 - [IF4E_HUMAN]	20.28	1	2	3	217	25.0815	6.15088
P06732	Creatine kinase M-type OS=Homo sapiens GN=CKM PE=1 SV=2 - [KCRM_HUMAN]	8.4	1	1	1	381	43.0739	7.25439
P06733	Alpha-enolase OS=Homo sapiens GN=ENO1 PE=1 SV=2 - [ENOA_HUMAN]	52.3	2	15	147	434	47.1393	7.38623
P06737	Glycogen phosphorylase, liver form OS=Homo sapiens GN=PYGL PE=1 SV=4 - [PYGL_HUMAN]	5.08	2	2	2	847	97.087	7.1665
P06744	Glucose-6-phosphate isomerase OS=Homo sapiens GN=GPI PE=1 SV=4 - [G6PI_HUMAN]	35.13	1	9	20	558	63.1072	8.32373
P06746	DNA polymerase beta OS=Homo sapiens GN=POLB PE=1 SV=3 - [DPOLB_HUMAN]	4.48	1	1	1	335	38.1538	8.95361
P06748	Nucleophosmin OS=Homo sapiens GN=NPM1 PE=1 SV=2 - [NPM_HUMAN]	28.57	1	4	14	294	32.5548	4.77979
P06753	Tropomyosin alpha-3 chain OS=Homo sapiens GN=TPM3 PE=1 SV=2 - [TPM3_HUMAN]	22.11	3	6	7	285	32.9298	4.71631
P06899	Histone H2B type 1-J OS=Homo sapiens GN=HIST1H2BJ PE=1 SV=3 - [H2B1J_HUMAN]	58.73	8	8	75	126	13.8956	10.3159
P07099	Epoxide hydrolase 1 OS=Homo sapiens GN=EPHX1 PE=1 SV=1 - [HYEP_HUMAN]	27.25	1	6	8	455	52.915	7.25439
P07101	Tyrosine 3-monooxygenase OS=Homo sapiens GN=TH PE=1 SV=5 - [TY3H_HUMAN]	5.49	1	1	1	528	58.5638	6.30322
P07108	Acyl-CoA-binding protein OS=Homo sapiens GN=DBI PE=1 SV=2 - [ACBP_HUMAN]	39.08	1	3	3	87	10.038	6.56592
P07195	L-lactate dehydrogenase B chain OS=Homo sapiens GN=LDHB PE=1 SV=2 - [LDHB_HUMAN]	27.25	1	8	17	334	36.6151	6.04932
P07196	Neurofilament light polypeptide OS=Homo sapiens GN=NEFL PE=1 SV=3 - [NFL_HUMAN]	21.73	1	11	19	543	61.4792	4.65283
P07197	Neurofilament medium polypeptide OS=Homo sapiens GN=NEFM PE=1 SV=3 - [NFM_HUMAN]	13.1	1	7	11	916	102.411	4.90674
P07199	Major centromere autoantigen B OS=Homo sapiens GN=CENPB PE=1 SV=2 - [CENPB_HUMAN]	1.34	1	1	1	599	65.1316	4.55127
P07203	Glutathione peroxidase 1 OS=Homo sapiens GN=GPX1 PE=1 SV=4 - [GPX1_HUMAN]	19.7	1	2	4	203	22.0751	6.55127
P07204	Thrombomodulin OS=Homo sapiens GN=THBD PE=1 SV=2 - [TRBM_HUMAN]	6.43	1	1	1	575	60.2892	4.91943
P07237	Protein disulfide-isomerase OS=Homo sapiens GN=P4HB PE=1 SV=3 - [PDIA1_HUMAN]	29.72	1	10	40	508	57.0807	4.86865
P07305	Histone H1.0 OS=Homo sapiens GN=H1F0 PE=1 SV=3 - [H10_HUMAN]	6.7	1	1	3	194	20.8502	10.8433
P07311	Acylphosphatase-1 OS=Homo sapiens GN=ACYP1 PE=1 SV=2 - [ACYP1_HUMAN]	10.1	1	1	1	99	11.2539	9.30518
P07339	Cathepsin D OS=Homo sapiens GN=CTSD PE=1 SV=1 - [CATD_HUMAN]	13.35	1	4	11	412	44.5236	6.53662
P07355	Annexin A2 OS=Homo sapiens GN=ANXA2 PE=1 SV=2 - [ANXA2_HUMAN]	58.11	2	22	68	339	38.5798	7.75244
P07384	Calpain-1 catalytic subunit OS=Homo sapiens GN=CAPN1 PE=1 SV=1 - [CAN1_HUMAN]	7.7	1	3	3	714	81.8382	5.66846
P07437	Tubulin beta chain OS=Homo sapiens GN=TUBB PE=1 SV=2 - [TBB5_HUMAN]	65.09	3	20	231	444	49.639	4.89404
P07451	Carbonic anhydrase 3 OS=Homo sapiens GN=CA3 PE=1 SV=3 - [CAH3_HUMAN]	11.15	1	2	2	260	29.5387	7.34229
P07477	Trypsin-1 OS=Homo sapiens GN=PRSS1 PE=1 SV=1 - [TRY1_HUMAN]	3.24	2	1	1	247	26.5411	6.50732
P07585	Decorin OS=Homo sapiens GN=DCN PE=1 SV=1 - [PGS2_HUMAN]	6.96	1	2	4	359	39.7218	8.54346
P07602	Prosaposin OS=Homo sapiens GN=PSAP PE=1 SV=2 - [SAP_HUMAN]	12.79	1	3	6	524	58.0739	5.17334
P07686	Beta-hexosaminidase subunit beta OS=Homo sapiens GN=HEXB PE=1 SV=3 - [HEXB_HUMAN]	2.7	1	1	2	556	63.0712	6.75635
P07737	Profilin-1 OS=Homo sapiens GN=PFN1 PE=1 SV=2 - [PROF1_HUMAN]	63.57	1	8	17	140	15.0446	8.26514
P07738	Bisphosphoglycerate mutase OS=Homo sapiens GN=BPGM PE=1 SV=2 - [PMGE_HUMAN]	9.65	1	2	2	259	29.9865	6.53662
P07741	Adenine phosphoribosyltransferase OS=Homo sapiens GN=APRT PE=1 SV=2 - [APT_HUMAN]	7.22	1	1	4	180	19.5954	6.02393
P07814	Bifunctional glutamate/proline--tRNA ligase OS=Homo sapiens GN=EPRS PE=1 SV=5 - [SYEP_HUMAN]	8.13	1	7	8	1512	170.483	7.32764
P07858	Cathepsin B OS=Homo sapiens GN=CTSB PE=1 SV=3 - [CATB_HUMAN]	10.32	1	2	3	339	37.7968	6.30322
P07900	Heat shock protein HSP 90-alpha OS=Homo sapiens GN=HSP90AA1 PE=1 SV=5 - [HS90A_HUMAN]	51.37	7	41	164	732	84.6067	5.021
P07910	Heterogeneous nuclear ribonucleoproteins C1/C2 OS=Homo sapiens GN=HNRNPC PE=1 SV=4 - [HNRPC_HUMAN]	26.47	2	8	16	306	33.6495	5.08447
P07919	Cytochrome b-c1 complex subunit 6, mitochondrial OS=Homo sapiens GN=UQCRH PE=1 SV=2 - [QCR6_HUMAN]	19.78	1	1	1	91	10.7319	4.43701
P07942	Laminin subunit beta-1 OS=Homo sapiens GN=LAMB1 PE=1 SV=2 - [LAMB1_HUMAN]	7.5	1	9	10	1786	197.909	4.94482
P07947	Tyrosine-protein kinase Yes OS=Homo sapiens GN=YES1 PE=1 SV=3 - [YES_HUMAN]	5.52	2	2	2	543	60.7625	6.7417
P07954	Fumarate hydratase, mitochondrial OS=Homo sapiens GN=FH PE=1 SV=3 - [FUMH_HUMAN]	12.16	1	3	4	510	54.6022	8.76318
P07996	Thrombospondin-1 OS=Homo sapiens GN=THBS1 PE=1 SV=2 - [TSP1_HUMAN]	16.07	2	12	22	1170	129.3	4.94482
P08107	Heat shock 70 kDa protein 1A/1B OS=Homo sapiens GN=HSPA1A PE=1 SV=5 - [HSP71_HUMAN]	52.11	2	25	75	641	70.009	5.65576
P08123	Collagen alpha-2(I) chain OS=Homo sapiens GN=COL1A2 PE=1 SV=7 - [CO1A2_HUMAN]	11.42	1	11	14	1366	129.235	8.95361
P08133	Annexin A6 OS=Homo sapiens GN=ANXA6 PE=1 SV=3 - [ANXA6_HUMAN]	40.12	1	20	35	673	75.8256	5.60498
P08134	Rho-related GTP-binding protein RhoC OS=Homo sapiens GN=RHOC PE=1 SV=1 - [RHOC_HUMAN]	35.23	1	5	15	193	21.9923	6.58057
P08138	Tumor necrosis factor receptor superfamily member 16 OS=Homo sapiens GN=NGFR PE=1 SV=1 - [TNR16_HUMAN]	5.62	1	1	2	427	45.1543	4.70361
P08195	4F2 cell-surface antigen heavy chain OS=Homo sapiens GN=SLC3A2 PE=1 SV=3 - [4F2_HUMAN]	13.17	1	6	6	630	67.9517	5.0083
P08237	ATP-dependent 6-phosphofructokinase, muscle type OS=Homo sapiens GN=PFKM PE=1 SV=2 - [PFKAM_HUMAN]	16.15	1	9	11	780	85.1284	7.98682
P08238	Heat shock protein HSP 90-beta OS=Homo sapiens GN=HSP90AB1 PE=1 SV=4 - [HS90B_HUMAN]	46.96	5	35	144	724	83.2121	5.03369
P08240	Signal recognition particle receptor subunit alpha OS=Homo sapiens GN=SRPR PE=1 SV=2 - [SRPR_HUMAN]	3.29	1	1	1	638	69.7672	8.95361
P08246	Neutrophil elastase OS=Homo sapiens GN=ELANE PE=1 SV=1 - [ELNE_HUMAN]	3.75	1	1	1	267	28.4998	9.34912
P08247	Synaptophysin OS=Homo sapiens GN=SYP PE=1 SV=3 - [SYPH_HUMAN]	10.22	1	3	3	313	33.8234	4.80518
P08311	Cathepsin G OS=Homo sapiens GN=CTSG PE=1 SV=2 - [CATG_HUMAN]	7.06	1	1	1	255	28.8191	11.1948
P08397	Porphobilinogen deaminase OS=Homo sapiens GN=HMBS PE=1 SV=2 - [HEM3_HUMAN]	4.71	1	1	1	361	39.3056	7.18115
P08476	Inhibin beta A chain OS=Homo sapiens GN=INHBA PE=1 SV=2 - [INHBA_HUMAN]	3.52	1	1	1	426	47.412	8.03076
P08493	Matrix Gla protein OS=Homo sapiens GN=MGP PE=1 SV=2 - [MGP_HUMAN]	12.62	1	1	1	103	12.3453	9.67139
P08514	Integrin alpha-IIb OS=Homo sapiens GN=ITGA2B PE=1 SV=3 - [ITA2B_HUMAN]	1.92	1	1	1	1039	113.306	5.37646
P08559	Pyruvate dehydrogenase E1 component subunit alpha, somatic form, mitochondrial OS=Homo sapiens GN=PDHA1 PE=1 SV=3 - [ODPA_HUMAN]	18.97	2	6	7	390	43.2676	8.06006
P08572	Collagen alpha-2(IV) chain OS=Homo sapiens GN=COL4A2 PE=1 SV=4 - [CO4A2_HUMAN]	3.5	1	4	4	1712	167.449	8.66064
P08574	Cytochrome c1, heme protein, mitochondrial OS=Homo sapiens GN=CYC1 PE=1 SV=3 - [CY1_HUMAN]	16	1	3	5	325	35.399	8.99756
P08603	Complement factor H OS=Homo sapiens GN=CFH PE=1 SV=4 - [CFAH_HUMAN]	14.87	1	11	13	1231	139.005	6.60986
P08621	U1 small nuclear ribonucleoprotein 70 kDa OS=Homo sapiens GN=SNRNP70 PE=1 SV=2 - [RU17_HUMAN]	5.72	1	2	4	437	51.5258	9.93506
P08631	Tyrosine-protein kinase HCK OS=Homo sapiens GN=HCK PE=1 SV=5 - [HCK_HUMAN]	3.8	1	1	2	526	59.5617	6.69775
P08651	Nuclear factor 1 C-type OS=Homo sapiens GN=NFIC PE=1 SV=2 - [NFIC_HUMAN]	4.13	1	1	1	508	55.64	8.38232
P08670	Vimentin OS=Homo sapiens GN=VIM PE=1 SV=4 - [VIME_HUMAN]	83.26	12	59	548	466	53.6191	5.12256
P08697	Alpha-2-antiplasmin OS=Homo sapiens GN=SERPINF2 PE=1 SV=3 - [A2AP_HUMAN]	3.87	1	1	1	491	54.5311	6.29053
P08727	Keratin, type I cytoskeletal 19 OS=Homo sapiens GN=KRT19 PE=1 SV=4 - [K1C19_HUMAN]	11.75	1	1	1	400	44.0791	5.13525
P08754	Guanine nucleotide-binding protein G(k) subunit alpha OS=Homo sapiens GN=GNAI3 PE=1 SV=3 - [GNAI3_HUMAN]	24.29	5	8	16	354	40.5063	5.69385
P08758	Annexin A5 OS=Homo sapiens GN=ANXA5 PE=1 SV=2 - [ANXA5_HUMAN]	56.56	1	14	39	320	35.9144	5.04639
P08865	40S ribosomal protein SA OS=Homo sapiens GN=RPSA PE=1 SV=4 - [RSSA_HUMAN]	11.86	1	3	4	295	32.8334	4.86865
P08922	Proto-oncogene tyrosine-protein kinase ROS OS=Homo sapiens GN=ROS1 PE=1 SV=3 - [ROS1_HUMAN]	0.77	1	1	1	2347	263.747	6.11279
P08962	CD63 antigen OS=Homo sapiens GN=CD63 PE=1 SV=2 - [CD63_HUMAN]	4.2	1	1	1	238	25.6191	7.81104
P09012	U1 small nuclear ribonucleoprotein A OS=Homo sapiens GN=SNRPA PE=1 SV=3 - [SNRPA_HUMAN]	15.25	1	2	2	282	31.2592	9.83252
P09016	Homeobox protein Hox-D4 OS=Homo sapiens GN=HOXD4 PE=2 SV=3 - [HXD4_HUMAN]	7.45	1	1	1	255	27.8677	9.39307
P09038	Fibroblast growth factor 2 OS=Homo sapiens GN=FGF2 PE=1 SV=3 - [FGF2_HUMAN]	3.47	1	1	1	288	30.751	11.1802
P09104	Gamma-enolase OS=Homo sapiens GN=ENO2 PE=1 SV=3 - [ENOG_HUMAN]	46.31	1	10	125	434	47.239	5.03369
P09110	3-ketoacyl-CoA thiolase, peroxisomal OS=Homo sapiens GN=ACAA1 PE=1 SV=2 - [THIK_HUMAN]	19.1	1	4	6	424	44.2639	8.44092
P09211	Glutathione S-transferase P OS=Homo sapiens GN=GSTP1 PE=1 SV=2 - [GSTP1_HUMAN]	57.14	1	9	38	210	23.341	5.64307
P09234	U1 small nuclear ribonucleoprotein C OS=Homo sapiens GN=SNRPC PE=1 SV=1 - [RU1C_HUMAN]	11.32	1	1	1	159	17.3812	9.67139
P09382	Galectin-1 OS=Homo sapiens GN=LGALS1 PE=1 SV=2 - [LEG1_HUMAN]	65.93	1	6	151	135	14.7062	5.50342
P09417	Dihydropteridine reductase OS=Homo sapiens GN=QDPR PE=1 SV=2 - [DHPR_HUMAN]	27.05	1	4	5	244	25.773	7.37158
P09429	High mobility group protein B1 OS=Homo sapiens GN=HMGB1 PE=1 SV=3 - [HMGB1_HUMAN]	40.47	3	8	14	215	24.8782	5.74463
P09455	Retinol-binding protein 1 OS=Homo sapiens GN=RBP1 PE=1 SV=2 - [RET1_HUMAN]	43.7	1	4	6	135	15.8399	5.10986
P09467	Fructose-1,6-bisphosphatase 1 OS=Homo sapiens GN=FBP1 PE=1 SV=5 - [F16P1_HUMAN]	9.47	1	2	2	338	36.8188	6.99072
P09471	Guanine nucleotide-binding protein G(o) subunit alpha OS=Homo sapiens GN=GNAO1 PE=1 SV=4 - [GNAO_HUMAN]	42.94	2	12	30	354	40.0249	5.52881
P09486	SPARC OS=Homo sapiens GN=SPARC PE=1 SV=1 - [SPRC_HUMAN]	5.28	1	1	1	303	34.6097	4.84326
P09493	Tropomyosin alpha-1 chain OS=Homo sapiens GN=TPM1 PE=1 SV=2 - [TPM1_HUMAN]	20.42	2	5	6	284	32.6887	4.7417
P09525	Annexin A4 OS=Homo sapiens GN=ANXA4 PE=1 SV=4 - [ANXA4_HUMAN]	32.6	1	9	14	319	35.8601	6.12549
P09529	Inhibin beta B chain OS=Homo sapiens GN=INHBB PE=1 SV=2 - [INHBB_HUMAN]	1.97	1	1	1	407	45.0927	8.03076
P09543	2',3'-cyclic-nucleotide 3'-phosphodiesterase OS=Homo sapiens GN=CNP PE=1 SV=2 - [CN37_HUMAN]	18.76	1	7	15	421	47.5487	9.0708
P09619	Platelet-derived growth factor receptor beta OS=Homo sapiens GN=PDGFRB PE=1 SV=1 - [PGFRB_HUMAN]	1.9	8	2	3	1106	123.889	4.98291
P09622	Dihydrolipoyl dehydrogenase, mitochondrial OS=Homo sapiens GN=DLD PE=1 SV=2 - [DLDH_HUMAN]	18.86	1	7	11	509	54.143	7.85498
P09629	Homeobox protein Hox-B7 OS=Homo sapiens GN=HOXB7 PE=1 SV=4 - [HXB7_HUMAN]	6.91	1	1	1	217	23.9995	8.63135
P09651	Heterogeneous nuclear ribonucleoprotein A1 OS=Homo sapiens GN=HNRNPA1 PE=1 SV=5 - [ROA1_HUMAN]	35.22	2	11	17	372	38.7231	9.12939
P09669	Cytochrome c oxidase subunit 6C OS=Homo sapiens GN=COX6C PE=1 SV=2 - [COX6C_HUMAN]	28	1	3	4	75	8.77569	10.3892
P09874	Poly [ADP-ribose] polymerase 1 OS=Homo sapiens GN=PARP1 PE=1 SV=4 - [PARP1_HUMAN]	14.89	1	11	16	1014	113.012	8.88037
P09913	Interferon-induced protein with tetratricopeptide repeats 2 OS=Homo sapiens GN=IFIT2 PE=1 SV=1 - [IFIT2_HUMAN]	3.6	1	1	1	472	54.5975	6.75635
P09914	Interferon-induced protein with tetratricopeptide repeats 1 OS=Homo sapiens GN=IFIT1 PE=1 SV=2 - [IFIT1_HUMAN]	3.35	1	1	1	478	55.3252	7.1958
P09936	Ubiquitin carboxyl-terminal hydrolase isozyme L1 OS=Homo sapiens GN=UCHL1 PE=1 SV=2 - [UCHL1_HUMAN]	50.22	1	11	29	223	24.8085	5.47803
P09960	Leukotriene A-4 hydrolase OS=Homo sapiens GN=LTA4H PE=1 SV=2 - [LKHA4_HUMAN]	24.71	1	10	13	611	69.2412	6.17627
P09972	Fructose-bisphosphate aldolase C OS=Homo sapiens GN=ALDOC PE=1 SV=2 - [ALDOC_HUMAN]	51.37	2	16	41	364	39.4312	6.87354
P0C0L5	Complement C4-B OS=Homo sapiens GN=C4B PE=1 SV=2 - [CO4B_HUMAN]	13.13	2	13	17	1744	192.631	7.26904
P0C0S5	Histone H2A.Z OS=Homo sapiens GN=H2AFZ PE=1 SV=2 - [H2AZ_HUMAN]	23.44	2	3	31	128	13.5446	10.5796
P0CAP1	Myocardial zonula adherens protein OS=Homo sapiens GN=MYZAP PE=1 SV=1 - [MYZAP_HUMAN]	2.79	1	1	1	466	54.1718	6.17627
P0CF74	Ig lambda-6 chain C region OS=Homo sapiens GN=IGLC6 PE=4 SV=1 - [LAC6_HUMAN]	46.23	4	3	20	106	11.2695	7.23975
P0CF97	Putative protein FAM200B OS=Homo sapiens GN=FAM200B PE=5 SV=1 - [F200B_HUMAN]	3.96	1	1	1	657	75.9854	8.07471
P0CG04	Ig lambda-1 chain C regions OS=Homo sapiens GN=IGLC1 PE=1 SV=1 - [LAC1_HUMAN]	55.66	2	4	14	106	11.3406	7.86963
P0CG05	Ig lambda-2 chain C regions OS=Homo sapiens GN=IGLC2 PE=1 SV=1 - [LAC2_HUMAN]	50.94	4	3	10	106	11.2865	7.23975
P0CG29	Glutathione S-transferase theta-2 OS=Homo sapiens GN=GSTT2 PE=1 SV=1 - [GST2_HUMAN]	5.33	2	1	1	244	27.4886	7.02002
P0CG39	POTE ankyrin domain family member J OS=Homo sapiens GN=POTEJ PE=3 SV=1 - [POTEJ_HUMAN]	5.59	1	5	13	1038	117.315	5.97314
P0CW22	40S ribosomal protein S17-like OS=Homo sapiens GN=RPS17L PE=1 SV=1 - [RS17L_HUMAN]	25.19	1	2	4	135	15.5404	9.84717
P0DI81	Trafficking protein particle complex subunit 2 OS=Homo sapiens GN=TRAPPC2 PE=1 SV=1 - [TPC2A_HUMAN]	14.29	1	1	1	140	16.4341	6.52197
P0DJ07	Protein PET100 homolog, mitochondrial OS=Homo sapiens GN=PET100 PE=1 SV=1 - [PT100_HUMAN]	38.36	1	1	1	73	9.10777	6.771
P0DJD0	RANBP2-like and GRIP domain-containing protein 1 OS=Homo sapiens GN=RGPD1 PE=2 SV=1 - [RGPD1_HUMAN]	1.03	3	1	1	1748	196.539	6.13818
P10070	Zinc finger protein GLI2 OS=Homo sapiens GN=GLI2 PE=1 SV=4 - [GLI2_HUMAN]	2.52	1	1	1	1586	167.678	7.32764
P10071	Transcriptional activator GLI3 OS=Homo sapiens GN=GLI3 PE=1 SV=6 - [GLI3_HUMAN]	1.46	1	1	1	1580	169.757	7.40088
P10155	60 kDa SS-A/Ro ribonucleoprotein OS=Homo sapiens GN=TROVE2 PE=1 SV=2 - [RO60_HUMAN]	17.1	1	6	8	538	60.6312	8.03076
P10243	Myb-related protein A OS=Homo sapiens GN=MYBL1 PE=1 SV=2 - [MYBA_HUMAN]	2.26	1	1	1	752	85.8333	7.12256
P10253	Lysosomal alpha-glucosidase OS=Homo sapiens GN=GAA PE=1 SV=4 - [LYAG_HUMAN]	1.89	1	1	1	952	105.257	5.99854
P10275	Androgen receptor OS=Homo sapiens GN=AR PE=1 SV=2 - [ANDR_HUMAN]	3.59	1	1	1	919	98.9254	6.41748
P10301	Ras-related protein R-Ras OS=Homo sapiens GN=RRAS PE=1 SV=1 - [RRAS_HUMAN]	9.17	1	1	1	218	23.4659	6.93213
P10412	Histone H1.4 OS=Homo sapiens GN=HIST1H1E PE=1 SV=2 - [H14_HUMAN]	27.85	5	9	14	219	21.852	11.0337
P10451	Osteopontin OS=Homo sapiens GN=SPP1 PE=1 SV=1 - [OSTP_HUMAN]	6.69	1	1	1	314	35.4012	4.57666
P10515	Dihydrolipoyllysine-residue acetyltransferase component of pyruvate dehydrogenase complex, mitochondrial OS=Homo sapiens GN=DLAT PE=1 SV=3 - [ODP2_HUMAN]	8.5	1	4	8	647	68.9531	7.84033
P10599	Thioredoxin OS=Homo sapiens GN=TXN PE=1 SV=3 - [THIO_HUMAN]	20	1	2	6	105	11.7297	4.91943
P10606	Cytochrome c oxidase subunit 5B, mitochondrial OS=Homo sapiens GN=COX5B PE=1 SV=2 - [COX5B_HUMAN]	20.16	1	2	2	129	13.6869	8.80713
P10620	Microsomal glutathione S-transferase 1 OS=Homo sapiens GN=MGST1 PE=1 SV=1 - [MGST1_HUMAN]	12.26	1	2	2	155	17.5872	9.39307
P10636	Microtubule-associated protein tau OS=Homo sapiens GN=MAPT PE=1 SV=5 - [TAU_HUMAN]	4.09	1	2	2	758	78.8798	6.7124
P10643	Complement component C7 OS=Homo sapiens GN=C7 PE=1 SV=2 - [CO7_HUMAN]	2.02	1	1	1	843	93.4573	6.48096
P10644	cAMP-dependent protein kinase type I-alpha regulatory subunit OS=Homo sapiens GN=PRKAR1A PE=1 SV=1 - [KAP0_HUMAN]	13.91	1	4	5	381	42.955	5.35107
P10745	Retinol-binding protein 3 OS=Homo sapiens GN=RBP3 PE=1 SV=2 - [RET3_HUMAN]	1.04	1	1	1	1247	135.278	5.10986
P10768	S-formylglutathione hydrolase OS=Homo sapiens GN=ESD PE=1 SV=2 - [ESTD_HUMAN]	46.81	1	7	19	282	31.4425	7.02002
P10809	60 kDa heat shock protein, mitochondrial OS=Homo sapiens GN=HSPD1 PE=1 SV=2 - [CH60_HUMAN]	56.72	1	22	115	573	61.0164	5.87158
P10909	Clusterin OS=Homo sapiens GN=CLU PE=1 SV=1 - [CLUS_HUMAN]	38.53	1	16	61	449	52.461	6.26514
P10915	Hyaluronan and proteoglycan link protein 1 OS=Homo sapiens GN=HAPLN1 PE=2 SV=2 - [HPLN1_HUMAN]	20.34	1	4	5	354	40.14	7.41553
P11021	78 kDa glucose-regulated protein OS=Homo sapiens GN=HSPA5 PE=1 SV=2 - [GRP78_HUMAN]	39.91	1	28	63	654	72.2884	5.16064
P11047	Laminin subunit gamma-1 OS=Homo sapiens GN=LAMC1 PE=1 SV=3 - [LAMC1_HUMAN]	23.43	1	22	30	1609	177.489	5.12256
P11117	Lysosomal acid phosphatase OS=Homo sapiens GN=ACP2 PE=1 SV=3 - [PPAL_HUMAN]	2.84	1	1	1	423	48.3135	6.7417
P11137	Microtubule-associated protein 2 OS=Homo sapiens GN=MAP2 PE=1 SV=4 - [MTAP2_HUMAN]	3.23	1	4	5	1827	199.404	4.90674
P11142	Heat shock cognate 71 kDa protein OS=Homo sapiens GN=HSPA8 PE=1 SV=1 - [HSP7C_HUMAN]	49.69	2	31	99	646	70.8542	5.51611
P11166	Solute carrier family 2, facilitated glucose transporter member 1 OS=Homo sapiens GN=SLC2A1 PE=1 SV=2 - [GTR1_HUMAN]	5.89	1	3	6	492	54.0485	8.71924
P11169	Solute carrier family 2, facilitated glucose transporter member 3 OS=Homo sapiens GN=SLC2A3 PE=1 SV=1 - [GTR3_HUMAN]	2.22	1	1	1	496	53.8893	7.1958
P11171	Protein 4.1 OS=Homo sapiens GN=EPB41 PE=1 SV=4 - [41_HUMAN]	5.56	1	3	3	864	96.9573	5.57959
P11172	Uridine 5'-monophosphate synthase OS=Homo sapiens GN=UMPS PE=1 SV=1 - [UMPS_HUMAN]	11.67	1	2	2	480	52.1886	7.23975
P11177	Pyruvate dehydrogenase E1 component subunit beta, mitochondrial OS=Homo sapiens GN=PDHB PE=1 SV=3 - [ODPB_HUMAN]	23.12	1	6	7	359	39.208	6.65381
P11216	Glycogen phosphorylase, brain form OS=Homo sapiens GN=PYGB PE=1 SV=5 - [PYGB_HUMAN]	23.37	2	15	17	843	96.6345	6.85889
P11217	Glycogen phosphorylase, muscle form OS=Homo sapiens GN=PYGM PE=1 SV=6 - [PYGM_HUMAN]	5.34	1	3	5	842	97.0306	7.03467
P11233	Ras-related protein Ral-A OS=Homo sapiens GN=RALA PE=1 SV=1 - [RALA_HUMAN]	18.45	1	3	4	206	23.552	7.10791
P11234	Ras-related protein Ral-B OS=Homo sapiens GN=RALB PE=1 SV=1 - [RALB_HUMAN]	18.93	1	3	3	206	23.3939	6.62451
P11277	Spectrin beta chain, erythrocytic OS=Homo sapiens GN=SPTB PE=1 SV=5 - [SPTB1_HUMAN]	16.33	2	21	26	2137	246.316	5.2749
P11279	Lysosome-associated membrane glycoprotein 1 OS=Homo sapiens GN=LAMP1 PE=1 SV=3 - [LAMP1_HUMAN]	2.64	1	1	1	417	44.8538	8.74854
P11308	Transcriptional regulator ERG OS=Homo sapiens GN=ERG PE=1 SV=2 - [ERG_HUMAN]	2.47	1	1	1	486	54.5737	7.47412
P11310	Medium-chain specific acyl-CoA dehydrogenase, mitochondrial OS=Homo sapiens GN=ACADM PE=1 SV=1 - [ACADM_HUMAN]	7.36	1	1	7	421	46.5586	8.36768
P11387	DNA topoisomerase 1 OS=Homo sapiens GN=TOP1 PE=1 SV=2 - [TOP1_HUMAN]	2.09	1	1	2	765	90.6689	9.30518
P11413	Glucose-6-phosphate 1-dehydrogenase OS=Homo sapiens GN=G6PD PE=1 SV=4 - [G6PD_HUMAN]	2.72	1	1	2	515	59.219	6.84424
P11498	Pyruvate carboxylase, mitochondrial OS=Homo sapiens GN=PC PE=1 SV=2 - [PYC_HUMAN]	12.22	1	8	9	1178	129.551	6.84424
P11509	Cytochrome P450 2A6 OS=Homo sapiens GN=CYP2A6 PE=1 SV=3 - [CP2A6_HUMAN]	3.64	2	1	1	494	56.4651	9.20264
P11532	Dystrophin OS=Homo sapiens GN=DMD PE=1 SV=3 - [DMD_HUMAN]	2.42	1	3	3	3685	426.484	5.88428
P11586	C-1-tetrahydrofolate synthase, cytoplasmic OS=Homo sapiens GN=MTHFD1 PE=1 SV=3 - [C1TC_HUMAN]	5.99	1	4	4	935	101.495	7.29834
P11717	Cation-independent mannose-6-phosphate receptor OS=Homo sapiens GN=IGF2R PE=1 SV=3 - [MPRI_HUMAN]	0.88	1	1	1	2491	274.199	5.93506
P11766	Alcohol dehydrogenase class-3 OS=Homo sapiens GN=ADH5 PE=1 SV=4 - [ADHX_HUMAN]	19.79	1	5	13	374	39.6984	7.48877
P11908	Ribose-phosphate pyrophosphokinase 2 OS=Homo sapiens GN=PRPS2 PE=1 SV=2 - [PRPS2_HUMAN]	6.6	2	1	1	318	34.747	6.60986
P11940	Polyadenylate-binding protein 1 OS=Homo sapiens GN=PABPC1 PE=1 SV=2 - [PABP1_HUMAN]	19.03	4	9	13	636	70.6259	9.49561
P12004	Proliferating cell nuclear antigen OS=Homo sapiens GN=PCNA PE=1 SV=1 - [PCNA_HUMAN]	8.05	1	1	1	261	28.7503	4.69092
P12036	Neurofilament heavy polypeptide OS=Homo sapiens GN=NEFH PE=1 SV=4 - [NFH_HUMAN]	2.92	1	2	3	1026	112.411	6.17627
P12081	Histidine--tRNA ligase, cytoplasmic OS=Homo sapiens GN=HARS PE=1 SV=2 - [SYHC_HUMAN]	2.75	1	1	1	509	57.3742	5.88428
P12109	Collagen alpha-1(VI) chain OS=Homo sapiens GN=COL6A1 PE=1 SV=3 - [CO6A1_HUMAN]	15.08	1	11	21	1028	108.462	5.42725
P12110	Collagen alpha-2(VI) chain OS=Homo sapiens GN=COL6A2 PE=1 SV=4 - [CO6A2_HUMAN]	18.55	1	15	16	1019	108.512	6.21436
P12111	Collagen alpha-3(VI) chain OS=Homo sapiens GN=COL6A3 PE=1 SV=5 - [CO6A3_HUMAN]	18.51	1	36	81	3177	343.457	6.68311
P12235	ADP/ATP translocase 1 OS=Homo sapiens GN=SLC25A4 PE=1 SV=4 - [ADT1_HUMAN]	32.21	2	9	18	298	33.0432	9.75928
P12236	ADP/ATP translocase 3 OS=Homo sapiens GN=SLC25A6 PE=1 SV=4 - [ADT3_HUMAN]	39.6	2	11	23	298	32.8452	9.74463
P12259	Coagulation factor V OS=Homo sapiens GN=F5 PE=1 SV=4 - [FA5_HUMAN]	1.53	1	1	1	2224	251.546	6.04932
P12268	Inosine-5'-monophosphate dehydrogenase 2 OS=Homo sapiens GN=IMPDH2 PE=1 SV=2 - [IMDH2_HUMAN]	3.89	1	1	1	514	55.7696	6.90283
P12270	Nucleoprotein TPR OS=Homo sapiens GN=TPR PE=1 SV=3 - [TPR_HUMAN]	5.54	1	7	8	2363	267.131	5.021
P12271	Retinaldehyde-binding protein 1 OS=Homo sapiens GN=RLBP1 PE=1 SV=2 - [RLBP1_HUMAN]	7.26	1	1	1	317	36.4513	5.04639
P12277	Creatine kinase B-type OS=Homo sapiens GN=CKB PE=1 SV=1 - [KCRB_HUMAN]	75.07	1	23	187	381	42.6173	5.59229
P12532	Creatine kinase U-type, mitochondrial OS=Homo sapiens GN=CKMT1A PE=1 SV=1 - [KCRU_HUMAN]	19.18	3	5	5	417	47.0072	8.33838
P12694	2-oxoisovalerate dehydrogenase subunit alpha, mitochondrial OS=Homo sapiens GN=BCKDHA PE=1 SV=2 - [ODBA_HUMAN]	3.6	1	1	1	445	50.4392	8.26514
P12814	Alpha-actinin-1 OS=Homo sapiens GN=ACTN1 PE=1 SV=2 - [ACTN1_HUMAN]	37.78	2	25	32	892	102.993	5.41455
P12883	Myosin-7 OS=Homo sapiens GN=MYH7 PE=1 SV=5 - [MYH7_HUMAN]	1.09	1	1	1	1935	222.959	5.79541
P12931	Proto-oncogene tyrosine-protein kinase Src OS=Homo sapiens GN=SRC PE=1 SV=3 - [SRC_HUMAN]	2.43	2	1	1	536	59.797	7.41553
P12955	Xaa-Pro dipeptidase OS=Homo sapiens GN=PEPD PE=1 SV=3 - [PEPD_HUMAN]	16.02	1	4	5	493	54.5129	5.99854
P12956	X-ray repair cross-complementing protein 6 OS=Homo sapiens GN=XRCC6 PE=1 SV=2 - [XRCC6_HUMAN]	25.45	1	13	22	609	69.7991	6.63916
P13010	X-ray repair cross-complementing protein 5 OS=Homo sapiens GN=XRCC5 PE=1 SV=3 - [XRCC5_HUMAN]	20.77	1	10	27	732	82.6523	5.80811
P13051	Uracil-DNA glycosylase OS=Homo sapiens GN=UNG PE=1 SV=2 - [UNG_HUMAN]	5.11	1	1	1	313	34.6238	9.31982
P13056	Nuclear receptor subfamily 2 group C member 1 OS=Homo sapiens GN=NR2C1 PE=1 SV=2 - [NR2C1_HUMAN]	3.65	1	1	1	603	67.2714	6.31592
P13073	Cytochrome c oxidase subunit 4 isoform 1, mitochondrial OS=Homo sapiens GN=COX4I1 PE=1 SV=1 - [COX41_HUMAN]	24.26	1	5	8	169	19.564	9.51025
P13284	Gamma-interferon-inducible lysosomal thiol reductase OS=Homo sapiens GN=IFI30 PE=1 SV=3 - [GILT_HUMAN]	25.6	1	2	19	250	27.945	4.88135
P13473	Lysosome-associated membrane glycoprotein 2 OS=Homo sapiens GN=LAMP2 PE=1 SV=2 - [LAMP2_HUMAN]	1.95	1	1	1	410	44.9323	5.63037
P13489	Ribonuclease inhibitor OS=Homo sapiens GN=RNH1 PE=1 SV=2 - [RINI_HUMAN]	38.83	1	10	13	461	49.9411	4.81787
P13591	Neural cell adhesion molecule 1 OS=Homo sapiens GN=NCAM1 PE=1 SV=3 - [NCAM1_HUMAN]	10.02	1	4	10	858	94.5152	4.86865
P13611	Versican core protein OS=Homo sapiens GN=VCAN PE=1 SV=3 - [CSPG2_HUMAN]	1.68	1	4	4	3396	372.59	4.51318
P13612	Integrin alpha-4 OS=Homo sapiens GN=ITGA4 PE=1 SV=3 - [ITA4_HUMAN]	3.59	1	1	1	1032	114.827	6.48096
P13637	Sodium/potassium-transporting ATPase subunit alpha-3 OS=Homo sapiens GN=ATP1A3 PE=1 SV=3 - [AT1A3_HUMAN]	25.27	5	20	32	1013	111.677	5.37646
P13639	Elongation factor 2 OS=Homo sapiens GN=EEF2 PE=1 SV=4 - [EF2_HUMAN]	35.2	1	18	39	858	95.277	6.82959
P13645	Keratin, type I cytoskeletal 10 OS=Homo sapiens GN=KRT10 PE=1 SV=6 - [K1C10_HUMAN]	5.14	1	2	3	584	58.7917	5.21143
P13667	Protein disulfide-isomerase A4 OS=Homo sapiens GN=PDIA4 PE=1 SV=2 - [PDIA4_HUMAN]	27.44	1	15	20	645	72.887	5.07178
P13671	Complement component C6 OS=Homo sapiens GN=C6 PE=1 SV=3 - [CO6_HUMAN]	2.68	1	1	1	934	104.718	6.75635
P13674	Prolyl 4-hydroxylase subunit alpha-1 OS=Homo sapiens GN=P4HA1 PE=1 SV=2 - [P4HA1_HUMAN]	2.62	1	1	1	534	61.011	6.01123
P13693	Translationally-controlled tumor protein OS=Homo sapiens GN=TPT1 PE=1 SV=1 - [TCTP_HUMAN]	42.44	1	3	3	172	19.5826	4.93213
P13716	Delta-aminolevulinic acid dehydratase OS=Homo sapiens GN=ALAD PE=1 SV=1 - [HEM2_HUMAN]	11.52	1	1	3	330	36.2714	6.78564
P13746	HLA class I histocompatibility antigen, A-11 alpha chain OS=Homo sapiens GN=HLA-A PE=1 SV=1 - [1A11_HUMAN]	29.04	13	6	8	365	40.9112	6.15088
P13747	HLA class I histocompatibility antigen, alpha chain E OS=Homo sapiens GN=HLA-E PE=1 SV=3 - [HLAE_HUMAN]	8.38	6	2	2	358	40.1318	5.94775
P13761	HLA class II histocompatibility antigen, DRB1-7 beta chain OS=Homo sapiens GN=HLA-DRB1 PE=1 SV=1 - [2B17_HUMAN]	18.8	4	3	3	266	29.803	7.44482
P13796	Plastin-2 OS=Homo sapiens GN=LCP1 PE=1 SV=6 - [PLSL_HUMAN]	12.92	1	4	7	627	70.2439	5.42725
P13797	Plastin-3 OS=Homo sapiens GN=PLS3 PE=1 SV=4 - [PLST_HUMAN]	8.1	1	3	3	630	70.7662	5.60498
P13798	Acylamino-acid-releasing enzyme OS=Homo sapiens GN=APEH PE=1 SV=4 - [ACPH_HUMAN]	1.64	1	1	1	732	81.1726	5.47803
P13804	Electron transfer flavoprotein subunit alpha, mitochondrial OS=Homo sapiens GN=ETFA PE=1 SV=1 - [ETFA_HUMAN]	24.32	1	5	5	333	35.0576	8.38232
P13805	Troponin T, slow skeletal muscle OS=Homo sapiens GN=TNNT1 PE=1 SV=4 - [TNNT1_HUMAN]	5.04	1	1	1	278	32.9279	6.07471
P13861	cAMP-dependent protein kinase type II-alpha regulatory subunit OS=Homo sapiens GN=PRKAR2A PE=1 SV=2 - [KAP2_HUMAN]	2.97	1	1	1	404	45.49	5.07178
P13929	Beta-enolase OS=Homo sapiens GN=ENO3 PE=1 SV=5 - [ENOB_HUMAN]	20.51	1	5	19	434	46.9573	7.7085
P13984	General transcription factor IIF subunit 2 OS=Homo sapiens GN=GTF2F2 PE=1 SV=2 - [T2FB_HUMAN]	8.03	1	1	1	249	28.3628	9.23193
P13987	CD59 glycoprotein OS=Homo sapiens GN=CD59 PE=1 SV=1 - [CD59_HUMAN]	25	1	3	5	128	14.1678	6.48096
P13994	Coiled-coil domain-containing protein 130 OS=Homo sapiens GN=CCDC130 PE=1 SV=2 - [CC130_HUMAN]	6.82	1	1	1	396	44.7744	8.23584
P14136	Glial fibrillary acidic protein OS=Homo sapiens GN=GFAP PE=1 SV=1 - [GFAP_HUMAN]	87.5	9	58	470	432	49.8496	5.51611
P14174	Macrophage migration inhibitory factor OS=Homo sapiens GN=MIF PE=1 SV=4 - [MIF_HUMAN]	7.83	1	1	5	115	12.4682	7.88428
P14207	Folate receptor beta OS=Homo sapiens GN=FOLR2 PE=1 SV=4 - [FOLR2_HUMAN]	8.63	1	1	1	255	29.2598	7.53271
P14314	Glucosidase 2 subunit beta OS=Homo sapiens GN=PRKCSH PE=1 SV=2 - [GLU2B_HUMAN]	15.53	1	6	10	528	59.3878	4.41162
P14324	Farnesyl pyrophosphate synthase OS=Homo sapiens GN=FDPS PE=1 SV=4 - [FPPS_HUMAN]	7.4	1	2	2	419	48.2446	6.15088
P14384	Carboxypeptidase M OS=Homo sapiens GN=CPM PE=1 SV=2 - [CBPM_HUMAN]	3.84	1	1	1	443	50.4815	7.35693
P14406	Cytochrome c oxidase subunit 7A2, mitochondrial OS=Homo sapiens GN=COX7A2 PE=1 SV=1 - [CX7A2_HUMAN]	12.05	1	1	1	83	9.39011	9.75928
P14415	Sodium/potassium-transporting ATPase subunit beta-2 OS=Homo sapiens GN=ATP1B2 PE=1 SV=3 - [AT1B2_HUMAN]	13.79	1	3	3	290	33.3454	8.30908
P14543	Nidogen-1 OS=Homo sapiens GN=NID1 PE=1 SV=3 - [NID1_HUMAN]	13.07	1	7	11	1247	136.291	5.2876
P14550	Alcohol dehydrogenase [NADP(+)] OS=Homo sapiens GN=AKR1A1 PE=1 SV=3 - [AK1A1_HUMAN]	14.46	1	3	5	325	36.5499	6.78564
P14618	Pyruvate kinase PKM OS=Homo sapiens GN=PKM PE=1 SV=4 - [KPYM_HUMAN]	64.97	2	33	85	531	57.9	7.84033
P14621	Acylphosphatase-2 OS=Homo sapiens GN=ACYP2 PE=1 SV=2 - [ACYP2_HUMAN]	18.18	1	1	1	99	11.1326	9.49561
P14625	Endoplasmin OS=Homo sapiens GN=HSP90B1 PE=1 SV=1 - [ENPL_HUMAN]	36.74	2	27	76	803	92.4113	4.84326
P14678	Small nuclear ribonucleoprotein-associated proteins B and B' OS=Homo sapiens GN=SNRPB PE=1 SV=2 - [RSMB_HUMAN]	14.58	2	3	6	240	24.5937	11.1948
P14735	Insulin-degrading enzyme OS=Homo sapiens GN=IDE PE=1 SV=4 - [IDE_HUMAN]	0.79	1	1	1	1019	117.893	6.60986
P14770	Platelet glycoprotein IX OS=Homo sapiens GN=GP9 PE=1 SV=3 - [GPIX_HUMAN]	15.25	1	1	1	177	19.0337	6.34131
P14854	Cytochrome c oxidase subunit 6B1 OS=Homo sapiens GN=COX6B1 PE=1 SV=2 - [CX6B1_HUMAN]	47.67	1	3	13	86	10.1857	7.04932
P14866	Heterogeneous nuclear ribonucleoprotein L OS=Homo sapiens GN=HNRNPL PE=1 SV=2 - [HNRPL_HUMAN]	35.99	1	12	25	589	64.0924	8.22119
P14868	Aspartate--tRNA ligase, cytoplasmic OS=Homo sapiens GN=DARS PE=1 SV=2 - [SYDC_HUMAN]	16.17	1	6	7	501	57.1	6.55127
P14927	Cytochrome b-c1 complex subunit 7 OS=Homo sapiens GN=UQCRB PE=1 SV=2 - [QCR7_HUMAN]	25.23	1	2	2	111	13.522	8.77783
P15104	Glutamine synthetase OS=Homo sapiens GN=GLUL PE=1 SV=4 - [GLNA_HUMAN]	10.19	1	2	2	373	42.0373	6.88818
P15121	Aldose reductase OS=Homo sapiens GN=AKR1B1 PE=1 SV=3 - [ALDR_HUMAN]	26.58	1	4	8	316	35.8305	6.97607
P15311	Ezrin OS=Homo sapiens GN=EZR PE=1 SV=4 - [EZRI_HUMAN]	44.54	1	29	62	586	69.3697	6.26514
P15498	Proto-oncogene vav OS=Homo sapiens GN=VAV1 PE=1 SV=4 - [VAV_HUMAN]	1.78	1	1	1	845	98.2511	6.62451
P15502	Elastin OS=Homo sapiens GN=ELN PE=1 SV=3 - [ELN_HUMAN]	8.02	1	2	3	786	68.4265	10.4038
P15538	Cytochrome P450 11B1, mitochondrial OS=Homo sapiens GN=CYP11B1 PE=1 SV=5 - [C11B1_HUMAN]	6.36	1	1	1	503	57.5361	9.31982
P15559	NAD(P)H dehydrogenase [quinone] 1 OS=Homo sapiens GN=NQO1 PE=1 SV=1 - [NQO1_HUMAN]	6.57	1	1	1	274	30.848	8.88037
P15586	N-acetylglucosamine-6-sulfatase OS=Homo sapiens GN=GNS PE=1 SV=3 - [GNS_HUMAN]	2.17	1	1	1	552	62.042	8.30908
P15621	Zinc finger protein 44 OS=Homo sapiens GN=ZNF44 PE=2 SV=3 - [ZNF44_HUMAN]	2.26	1	1	1	663	76.4734	8.67529
P15622	Zinc finger protein 250 OS=Homo sapiens GN=ZNF250 PE=2 SV=3 - [ZN250_HUMAN]	3.93	1	1	1	560	63.4271	8.27979
P15692	Vascular endothelial growth factor A OS=Homo sapiens GN=VEGFA PE=1 SV=2 - [VEGFA_HUMAN]	10.78	1	1	1	232	27.0242	8.90967
P15880	40S ribosomal protein S2 OS=Homo sapiens GN=RPS2 PE=1 SV=2 - [RS2_HUMAN]	17.41	1	5	8	293	31.3046	10.2427
P15923	Transcription factor E2-alpha OS=Homo sapiens GN=TCF3 PE=1 SV=1 - [TFE2_HUMAN]	4.28	1	1	1	654	67.559	6.46826
P15927	Replication protein A 32 kDa subunit OS=Homo sapiens GN=RPA2 PE=1 SV=1 - [RFA2_HUMAN]	5.19	1	1	2	270	29.2285	6.15088
P16070	CD44 antigen OS=Homo sapiens GN=CD44 PE=1 SV=3 - [CD44_HUMAN]	4.99	1	3	5	742	81.4874	5.32568
P16109	P-selectin OS=Homo sapiens GN=SELP PE=1 SV=3 - [LYAM3_HUMAN]	2.17	1	1	1	830	90.7732	6.59521
P16152	Carbonyl reductase [NADPH] 1 OS=Homo sapiens GN=CBR1 PE=1 SV=3 - [CBR1_HUMAN]	57.4	2	11	28	277	30.3559	8.32373
P16157	Ankyrin-1 OS=Homo sapiens GN=ANK1 PE=1 SV=3 - [ANK1_HUMAN]	17.44	1	19	20	1881	206.137	6.01123
P16190	HLA class I histocompatibility antigen, A-33 alpha chain OS=Homo sapiens GN=HLA-A PE=1 SV=3 - [1A33_HUMAN]	26.03	14	5	14	365	40.8662	6.69775
P16219	Short-chain specific acyl-CoA dehydrogenase, mitochondrial OS=Homo sapiens GN=ACADS PE=1 SV=1 - [ACADS_HUMAN]	6.07	1	1	1	412	44.2688	7.98682
P16284	Platelet endothelial cell adhesion molecule OS=Homo sapiens GN=PECAM1 PE=1 SV=1 - [PECA1_HUMAN]	1.22	1	1	1	738	82.4838	6.99072
P16333	Cytoplasmic protein NCK1 OS=Homo sapiens GN=NCK1 PE=1 SV=1 - [NCK1_HUMAN]	8.49	1	1	1	377	42.8374	6.46826
P16383	GC-rich sequence DNA-binding factor 2 OS=Homo sapiens GN=GCFC2 PE=1 SV=2 - [GCFC2_HUMAN]	2.56	1	1	1	781	89.3294	5.98584
P16401	Histone H1.5 OS=Homo sapiens GN=HIST1H1B PE=1 SV=3 - [H15_HUMAN]	19.91	1	5	6	226	22.5665	10.9165
P16403	Histone H1.2 OS=Homo sapiens GN=HIST1H1C PE=1 SV=2 - [H12_HUMAN]	11.74	5	4	5	213	21.3517	10.9312
P16435	NADPH--cytochrome P450 reductase OS=Homo sapiens GN=POR PE=1 SV=2 - [NCPR_HUMAN]	6.65	1	2	2	677	76.6413	5.57959
P16452	Erythrocyte membrane protein band 4.2 OS=Homo sapiens GN=EPB42 PE=1 SV=3 - [EPB42_HUMAN]	5.35	1	2	3	691	76.9607	8.08936
P16499	Rod cGMP-specific 3',5'-cyclic phosphodiesterase subunit alpha OS=Homo sapiens GN=PDE6A PE=1 SV=4 - [PDE6A_HUMAN]	4.19	1	1	1	860	99.4828	5.71924
P16591	Tyrosine-protein kinase Fer OS=Homo sapiens GN=FER PE=1 SV=2 - [FER_HUMAN]	2.31	1	1	1	822	94.5778	7.13721
P16615	Sarcoplasmic/endoplasmic reticulum calcium ATPase 2 OS=Homo sapiens GN=ATP2A2 PE=1 SV=1 - [AT2A2_HUMAN]	12.57	3	7	9	1042	114.683	5.33838
P16930	Fumarylacetoacetase OS=Homo sapiens GN=FAH PE=1 SV=2 - [FAAA_HUMAN]	5.97	1	1	5	419	46.3442	6.94678
P16989	Y-box-binding protein 3 OS=Homo sapiens GN=YBX3 PE=1 SV=4 - [YBOX3_HUMAN]	9.14	1	1	2	372	40.066	9.77393
P17023	Zinc finger protein 19 OS=Homo sapiens GN=ZNF19 PE=2 SV=4 - [ZNF19_HUMAN]	5.68	1	1	1	458	52.4153	7.79639
P17024	Zinc finger protein 20 OS=Homo sapiens GN=ZNF20 PE=2 SV=2 - [ZNF20_HUMAN]	5.26	1	1	1	532	61.5273	8.6167
P17026	Zinc finger protein 22 OS=Homo sapiens GN=ZNF22 PE=1 SV=3 - [ZNF22_HUMAN]	5.36	1	1	1	224	25.8989	10.0376
P17096	High mobility group protein HMG-I/HMG-Y OS=Homo sapiens GN=HMGA1 PE=1 SV=3 - [HMGA1_HUMAN]	23.36	1	1	2	107	11.6691	10.3159
P17174	Aspartate aminotransferase, cytoplasmic OS=Homo sapiens GN=GOT1 PE=1 SV=3 - [AATC_HUMAN]	15.5	1	4	5	413	46.2185	7.00537
P17181	Interferon alpha/beta receptor 1 OS=Homo sapiens GN=IFNAR1 PE=1 SV=3 - [INAR1_HUMAN]	3.23	1	1	1	557	63.4852	5.80811
P17252	Protein kinase C alpha type OS=Homo sapiens GN=PRKCA PE=1 SV=4 - [KPCA_HUMAN]	5.95	2	3	7	672	76.7001	7.04932
P17301	Integrin alpha-2 OS=Homo sapiens GN=ITGA2 PE=1 SV=1 - [ITA2_HUMAN]	7.37	1	5	5	1181	129.214	5.31299
P17405	Sphingomyelin phosphodiesterase OS=Homo sapiens GN=SMPD1 PE=1 SV=4 - [ASM_HUMAN]	4.61	1	1	1	629	69.7072	7.28369
P17568	NADH dehydrogenase [ubiquinone] 1 beta subcomplex subunit 7 OS=Homo sapiens GN=NDUFB7 PE=1 SV=4 - [NDUB7_HUMAN]	7.3	1	1	1	137	16.3913	8.92432
P17600	Synapsin-1 OS=Homo sapiens GN=SYN1 PE=1 SV=3 - [SYN1_HUMAN]	16.6	1	6	8	705	74.0656	9.83252
P17612	cAMP-dependent protein kinase catalytic subunit alpha OS=Homo sapiens GN=PRKACA PE=1 SV=2 - [KAPCA_HUMAN]	16.24	3	4	6	351	40.564	8.79248
P17655	Calpain-2 catalytic subunit OS=Homo sapiens GN=CAPN2 PE=1 SV=6 - [CAN2_HUMAN]	6.71	1	3	6	700	79.9448	4.98291
P17677	Neuromodulin OS=Homo sapiens GN=GAP43 PE=1 SV=1 - [NEUM_HUMAN]	30.67	1	3	5	238	24.7879	4.71631
P17735	Tyrosine aminotransferase OS=Homo sapiens GN=TAT PE=1 SV=1 - [ATTY_HUMAN]	5.95	1	1	1	454	50.3664	6.30322
P17752	Tryptophan 5-hydroxylase 1 OS=Homo sapiens GN=TPH1 PE=1 SV=4 - [TPH1_HUMAN]	3.83	1	1	1	444	50.9529	7.21045
P17844	Probable ATP-dependent RNA helicase DDX5 OS=Homo sapiens GN=DDX5 PE=1 SV=1 - [DDX5_HUMAN]	21.82	1	11	14	614	69.1047	8.92432
P17858	ATP-dependent 6-phosphofructokinase, liver type OS=Homo sapiens GN=PFKL PE=1 SV=6 - [PFKAL_HUMAN]	23.59	1	12	19	780	84.9642	7.50342
P17931	Galectin-3 OS=Homo sapiens GN=LGALS3 PE=1 SV=5 - [LEG3_HUMAN]	13.6	1	3	5	250	26.1361	8.55811
P17948	Vascular endothelial growth factor receptor 1 OS=Homo sapiens GN=FLT1 PE=1 SV=2 - [VGFR1_HUMAN]	2.69	8	2	4	1338	150.673	8.38232
P17980	26S protease regulatory subunit 6A OS=Homo sapiens GN=PSMC3 PE=1 SV=3 - [PRS6A_HUMAN]	21.64	1	6	10	439	49.1725	5.23682
P17987	T-complex protein 1 subunit alpha OS=Homo sapiens GN=TCP1 PE=1 SV=1 - [TCPA_HUMAN]	28.24	1	11	14	556	60.3056	6.11279
P18031	Tyrosine-protein phosphatase non-receptor type 1 OS=Homo sapiens GN=PTPN1 PE=1 SV=1 - [PTN1_HUMAN]	5.06	1	1	3	435	49.9348	6.26514
P18077	60S ribosomal protein L35a OS=Homo sapiens GN=RPL35A PE=1 SV=2 - [RL35A_HUMAN]	6.36	1	1	1	110	12.5298	11.063
P18084	Integrin beta-5 OS=Homo sapiens GN=ITGB5 PE=1 SV=1 - [ITB5_HUMAN]	1.75	1	1	1	799	87.9962	6.06201
P18085	ADP-ribosylation factor 4 OS=Homo sapiens GN=ARF4 PE=1 SV=3 - [ARF4_HUMAN]	22.22	2	3	11	180	20.4977	7.13721
P18124	60S ribosomal protein L7 OS=Homo sapiens GN=RPL7 PE=1 SV=1 - [RL7_HUMAN]	21.77	1	5	7	248	29.2072	10.6528
P18206	Vinculin OS=Homo sapiens GN=VCL PE=1 SV=4 - [VINC_HUMAN]	21.34	1	13	26	1134	123.722	5.65576
P18433	Receptor-type tyrosine-protein phosphatase alpha OS=Homo sapiens GN=PTPRA PE=1 SV=2 - [PTPRA_HUMAN]	8.48	1	4	4	802	90.5424	6.69775
P18463	HLA class I histocompatibility antigen, B-37 alpha chain OS=Homo sapiens GN=HLA-B PE=1 SV=1 - [1B37_HUMAN]	13.81	39	4	10	362	40.4311	6.15088
P18577	Blood group Rh(CE) polypeptide OS=Homo sapiens GN=RHCE PE=1 SV=2 - [RHCE_HUMAN]	2.16	2	1	1	417	45.5303	9.36377
P18583	Protein SON OS=Homo sapiens GN=SON PE=1 SV=4 - [SON_HUMAN]	1.57	1	1	1	2426	263.664	5.64307
P18621	60S ribosomal protein L17 OS=Homo sapiens GN=RPL17 PE=1 SV=3 - [RL17_HUMAN]	9.78	1	1	1	184	21.3833	10.1694
P18669	Phosphoglycerate mutase 1 OS=Homo sapiens GN=PGAM1 PE=1 SV=2 - [PGAM1_HUMAN]	42.13	3	11	22	254	28.7858	7.18115
P18827	Syndecan-1 OS=Homo sapiens GN=SDC1 PE=1 SV=3 - [SDC1_HUMAN]	5.48	1	1	1	310	32.4419	4.62744
P18859	ATP synthase-coupling factor 6, mitochondrial OS=Homo sapiens GN=ATP5J PE=1 SV=1 - [ATP5J_HUMAN]	44.44	1	3	5	108	12.5796	9.5249
P18887	DNA repair protein XRCC1 OS=Homo sapiens GN=XRCC1 PE=1 SV=2 - [XRCC1_HUMAN]	2.53	1	1	1	633	69.4339	6.39209
P19021	Peptidyl-glycine alpha-amidating monooxygenase OS=Homo sapiens GN=PAM PE=1 SV=2 - [AMD_HUMAN]	2.16	1	1	1	973	108.263	6.41748
P19022	Cadherin-2 OS=Homo sapiens GN=CDH2 PE=1 SV=4 - [CADH2_HUMAN]	17.88	1	8	10	906	99.7473	4.80518
P19105	Myosin regulatory light chain 12A OS=Homo sapiens GN=MYL12A PE=1 SV=2 - [ML12A_HUMAN]	44.44	3	7	11	171	19.7815	4.80518
P19113	Histidine decarboxylase OS=Homo sapiens GN=HDC PE=1 SV=2 - [DCHS_HUMAN]	2.11	1	1	2	662	74.0925	8.00146
P19174	1-phosphatidylinositol 4,5-bisphosphate phosphodiesterase gamma-1 OS=Homo sapiens GN=PLCG1 PE=1 SV=1 - [PLCG1_HUMAN]	1.94	1	1	1	1290	148.438	6.04932
P19338	Nucleolin OS=Homo sapiens GN=NCL PE=1 SV=3 - [NUCL_HUMAN]	18.31	1	7	12	710	76.5684	4.70361
P19367	Hexokinase-1 OS=Homo sapiens GN=HK1 PE=1 SV=3 - [HXK1_HUMAN]	12.87	3	8	9	917	102.42	6.80029
P19387	DNA-directed RNA polymerase II subunit RPB3 OS=Homo sapiens GN=POLR2C PE=1 SV=2 - [RPB3_HUMAN]	8.36	1	1	1	275	31.4217	4.91943
P19388	DNA-directed RNA polymerases I, II, and III subunit RPABC1 OS=Homo sapiens GN=POLR2E PE=1 SV=4 - [RPAB1_HUMAN]	6.67	1	1	1	210	24.5357	5.94775
P19404	NADH dehydrogenase [ubiquinone] flavoprotein 2, mitochondrial OS=Homo sapiens GN=NDUFV2 PE=1 SV=2 - [NDUV2_HUMAN]	13.25	1	2	3	249	27.374	8.06006
P19440	Gamma-glutamyltranspeptidase 1 OS=Homo sapiens GN=GGT1 PE=1 SV=2 - [GGT1_HUMAN]	1.76	1	1	1	569	61.3718	7.12256
P19525	Interferon-induced, double-stranded RNA-activated protein kinase OS=Homo sapiens GN=EIF2AK2 PE=1 SV=2 - [E2AK2_HUMAN]	4.36	1	2	2	551	62.0556	8.39697
P19623	Spermidine synthase OS=Homo sapiens GN=SRM PE=1 SV=1 - [SPEE_HUMAN]	3.31	1	1	1	302	33.8027	5.49072
P19823	Inter-alpha-trypsin inhibitor heavy chain H2 OS=Homo sapiens GN=ITIH2 PE=1 SV=2 - [ITIH2_HUMAN]	6.87	1	4	5	946	106.397	6.85889
P19827	Inter-alpha-trypsin inhibitor heavy chain H1 OS=Homo sapiens GN=ITIH1 PE=1 SV=3 - [ITIH1_HUMAN]	7.14	1	3	4	911	101.326	6.78564
P19838	Nuclear factor NF-kappa-B p105 subunit OS=Homo sapiens GN=NFKB1 PE=1 SV=2 - [NFKB1_HUMAN]	1.96	1	1	2	968	105.29	5.40186
P19971	Thymidine phosphorylase OS=Homo sapiens GN=TYMP PE=1 SV=2 - [TYPH_HUMAN]	3.94	1	1	2	482	49.9242	5.52881
P20073	Annexin A7 OS=Homo sapiens GN=ANXA7 PE=1 SV=3 - [ANXA7_HUMAN]	15.16	1	5	9	488	52.7058	5.68115
P20226	TATA-box-binding protein OS=Homo sapiens GN=TBP PE=1 SV=2 - [TBP_HUMAN]	4.42	1	1	1	339	37.6745	9.78857
P20265	POU domain, class 3, transcription factor 2 OS=Homo sapiens GN=POU3F2 PE=1 SV=4 - [PO3F2_HUMAN]	7.9	1	1	1	443	46.864	7.86963
P20292	Arachidonate 5-lipoxygenase-activating protein OS=Homo sapiens GN=ALOX5AP PE=1 SV=2 - [AL5AP_HUMAN]	4.97	1	1	1	161	18.1454	8.44092
P20333	Tumor necrosis factor receptor superfamily member 1B OS=Homo sapiens GN=TNFRSF1B PE=1 SV=3 - [TNR1B_HUMAN]	2.39	1	1	1	461	48.26	6.27783
P20336	Ras-related protein Rab-3A OS=Homo sapiens GN=RAB3A PE=1 SV=1 - [RAB3A_HUMAN]	7.27	1	1	1	220	24.9681	5.03369
P20338	Ras-related protein Rab-4A OS=Homo sapiens GN=RAB4A PE=1 SV=3 - [RAB4A_HUMAN]	11.47	10	2	2	218	24.3742	6.07471
P20340	Ras-related protein Rab-6A OS=Homo sapiens GN=RAB6A PE=1 SV=3 - [RAB6A_HUMAN]	10.58	11	2	2	208	23.5779	5.5415
P20592	Interferon-induced GTP-binding protein Mx2 OS=Homo sapiens GN=MX2 PE=1 SV=1 - [MX2_HUMAN]	1.82	1	1	1	715	82.0367	8.76318
P20618	Proteasome subunit beta type-1 OS=Homo sapiens GN=PSMB1 PE=1 SV=2 - [PSB1_HUMAN]	26.97	1	4	4	241	26.4724	8.1333
P20674	Cytochrome c oxidase subunit 5A, mitochondrial OS=Homo sapiens GN=COX5A PE=1 SV=2 - [COX5A_HUMAN]	30	1	2	8	150	16.7517	6.78564
P20700	Lamin-B1 OS=Homo sapiens GN=LMNB1 PE=1 SV=2 - [LMNB1_HUMAN]	21.84	1	13	18	586	66.3676	5.16064
P20702	Integrin alpha-X OS=Homo sapiens GN=ITGAX PE=1 SV=3 - [ITAX_HUMAN]	0.77	1	1	1	1163	127.749	6.63916
P20742	Pregnancy zone protein OS=Homo sapiens GN=PZP PE=1 SV=4 - [PZP_HUMAN]	4.66	1	5	14	1482	163.76	6.37939
P20774	Mimecan OS=Homo sapiens GN=OGN PE=1 SV=1 - [MIME_HUMAN]	5.37	1	1	1	298	33.9009	5.63037
P20800	Endothelin-2 OS=Homo sapiens GN=EDN2 PE=1 SV=2 - [EDN2_HUMAN]	5.62	1	1	1	178	19.9472	10.2573
P20810	Calpastatin OS=Homo sapiens GN=CAST PE=1 SV=4 - [ICAL_HUMAN]	5.65	1	2	2	708	76.5263	5.07178
P20849	Collagen alpha-1(IX) chain OS=Homo sapiens GN=COL9A1 PE=1 SV=3 - [CO9A1_HUMAN]	3.91	1	1	1	921	91.8125	8.71924
P20933	N(4)-(beta-N-acetylglucosaminyl)-L-asparaginase OS=Homo sapiens GN=AGA PE=1 SV=2 - [ASPG_HUMAN]	9.54	1	2	2	346	37.1843	6.27783
P20962	Parathymosin OS=Homo sapiens GN=PTMS PE=1 SV=2 - [PTMS_HUMAN]	11.76	1	1	1	102	11.5232	4.15771
P21246	Pleiotrophin OS=Homo sapiens GN=PTN PE=1 SV=1 - [PTN_HUMAN]	14.29	1	1	3	168	18.9297	9.59814
P21266	Glutathione S-transferase Mu 3 OS=Homo sapiens GN=GSTM3 PE=1 SV=3 - [GSTM3_HUMAN]	8	1	2	2	225	26.5421	5.5415
P21281	V-type proton ATPase subunit B, brain isoform OS=Homo sapiens GN=ATP6V1B2 PE=1 SV=3 - [VATB2_HUMAN]	39.33	2	10	18	511	56.4649	5.80811
P21283	V-type proton ATPase subunit C 1 OS=Homo sapiens GN=ATP6V1C1 PE=1 SV=4 - [VATC1_HUMAN]	6.81	1	2	2	382	43.914	7.45947
P21291	Cysteine and glycine-rich protein 1 OS=Homo sapiens GN=CSRP1 PE=1 SV=3 - [CSRP1_HUMAN]	59.59	1	8	20	193	20.5538	8.57275
P21333	Filamin-A OS=Homo sapiens GN=FLNA PE=1 SV=4 - [FLNA_HUMAN]	44.54	1	59	192	2647	280.564	6.06201
P21397	Amine oxidase [flavin-containing] A OS=Homo sapiens GN=MAOA PE=1 SV=1 - [AOFA_HUMAN]	5.69	1	4	5	527	59.6435	7.85498
P21399	Cytoplasmic aconitate hydratase OS=Homo sapiens GN=ACO1 PE=1 SV=3 - [ACOC_HUMAN]	12.15	1	6	8	889	98.3366	6.68311
P21579	Synaptotagmin-1 OS=Homo sapiens GN=SYT1 PE=1 SV=1 - [SYT1_HUMAN]	8.06	2	3	3	422	47.5428	8.11865
P21741	Midkine OS=Homo sapiens GN=MDK PE=1 SV=1 - [MK_HUMAN]	14.69	1	1	1	143	15.575	9.78857
P21796	Voltage-dependent anion-selective channel protein 1 OS=Homo sapiens GN=VDAC1 PE=1 SV=2 - [VDAC1_HUMAN]	61.48	1	11	40	283	30.7536	8.54346
P21810	Biglycan OS=Homo sapiens GN=BGN PE=1 SV=2 - [PGS1_HUMAN]	38.04	1	11	22	368	41.6275	7.51807
P21817	Ryanodine receptor 1 OS=Homo sapiens GN=RYR1 PE=1 SV=3 - [RYR1_HUMAN]	0.79	1	1	1	5038	564.815	5.30029
P21912	Succinate dehydrogenase [ubiquinone] iron-sulfur subunit, mitochondrial OS=Homo sapiens GN=SDHB PE=1 SV=3 - [SDHB_HUMAN]	18.93	1	4	5	280	31.6088	8.76318
P21926	CD9 antigen OS=Homo sapiens GN=CD9 PE=1 SV=4 - [CD9_HUMAN]	10.96	1	1	2	228	25.399	7.15186
P21964	Catechol O-methyltransferase OS=Homo sapiens GN=COMT PE=1 SV=2 - [COMT_HUMAN]	43.17	1	7	14	271	30.0176	5.46533
P21980	Protein-glutamine gamma-glutamyltransferase 2 OS=Homo sapiens GN=TGM2 PE=1 SV=2 - [TGM2_HUMAN]	8.3	1	4	6	687	77.2797	5.22412
P22001	Potassium voltage-gated channel subfamily A member 3 OS=Homo sapiens GN=KCNA3 PE=2 SV=3 - [KCNA3_HUMAN]	2.26	1	1	1	575	63.8011	5.87158
P22033	Methylmalonyl-CoA mutase, mitochondrial OS=Homo sapiens GN=MUT PE=1 SV=4 - [MUTA_HUMAN]	3.6	1	2	2	750	83.0818	6.93213
P22059	Oxysterol-binding protein 1 OS=Homo sapiens GN=OSBP PE=1 SV=1 - [OSBP1_HUMAN]	3.59	1	1	2	807	89.3646	7.29834
P22061	Protein-L-isoaspartate(D-aspartate) O-methyltransferase OS=Homo sapiens GN=PCMT1 PE=1 SV=4 - [PIMT_HUMAN]	33.92	1	4	8	227	24.6206	7.21045
P22087	rRNA 2'-O-methyltransferase fibrillarin OS=Homo sapiens GN=FBL PE=1 SV=2 - [FBRL_HUMAN]	9.35	2	2	3	321	33.7634	10.1841
P22102	Trifunctional purine biosynthetic protein adenosine-3 OS=Homo sapiens GN=GART PE=1 SV=1 - [PUR2_HUMAN]	2.08	1	1	2	1010	107.699	6.69775
P22105	Tenascin-X OS=Homo sapiens GN=TNXB PE=1 SV=3 - [TENX_HUMAN]	1.82	1	1	1	4289	464.034	5.33838
P22234	Multifunctional protein ADE2 OS=Homo sapiens GN=PAICS PE=1 SV=3 - [PUR6_HUMAN]	11.29	1	3	4	425	47.0491	7.2251
P22307	Non-specific lipid-transfer protein OS=Homo sapiens GN=SCP2 PE=1 SV=2 - [NLTP_HUMAN]	2.19	1	1	1	547	58.9556	6.88818
P22314	Ubiquitin-like modifier-activating enzyme 1 OS=Homo sapiens GN=UBA1 PE=1 SV=3 - [UBA1_HUMAN]	33.18	1	20	48	1058	117.774	5.75732
P22352	Glutathione peroxidase 3 OS=Homo sapiens GN=GPX3 PE=1 SV=2 - [GPX3_HUMAN]	5.31	1	1	1	226	25.5369	8.1333
P22392	Nucleoside diphosphate kinase B OS=Homo sapiens GN=NME2 PE=1 SV=1 - [NDKB_HUMAN]	42.11	3	7	12	152	17.2869	8.41162
P22413	Ectonucleotide pyrophosphatase/phosphodiesterase family member 1 OS=Homo sapiens GN=ENPP1 PE=1 SV=2 - [ENPP1_HUMAN]	2.38	1	1	1	925	104.857	7.13721
P22415	Upstream stimulatory factor 1 OS=Homo sapiens GN=USF1 PE=1 SV=1 - [USF1_HUMAN]	3.55	1	1	1	310	33.5176	5.5415
P22455	Fibroblast growth factor receptor 4 OS=Homo sapiens GN=FGFR4 PE=1 SV=2 - [FGFR4_HUMAN]	2.99	1	1	1	802	87.899	6.81494
P22492	Histone H1t OS=Homo sapiens GN=HIST1H1T PE=2 SV=4 - [H1T_HUMAN]	7.73	5	3	4	207	22.0057	11.7075
P22570	NADPH:adrenodoxin oxidoreductase, mitochondrial OS=Homo sapiens GN=FDXR PE=1 SV=3 - [ADRO_HUMAN]	26.07	1	7	7	491	53.803	8.44092
P22607	Fibroblast growth factor receptor 3 OS=Homo sapiens GN=FGFR3 PE=1 SV=1 - [FGFR3_HUMAN]	3.1	1	1	1	806	87.6541	5.89697
P22626	Heterogeneous nuclear ribonucleoproteins A2/B1 OS=Homo sapiens GN=HNRNPA2B1 PE=1 SV=2 - [ROA2_HUMAN]	48.44	1	16	28	353	37.4067	8.95361
P22676	Calretinin OS=Homo sapiens GN=CALB2 PE=1 SV=2 - [CALB2_HUMAN]	8.12	1	2	2	271	31.5196	5.14795
P22695	Cytochrome b-c1 complex subunit 2, mitochondrial OS=Homo sapiens GN=UQCRC2 PE=1 SV=3 - [QCR2_HUMAN]	28.48	1	7	9	453	48.4129	8.63135
P22749	Granulysin OS=Homo sapiens GN=GNLY PE=1 SV=3 - [GNLY_HUMAN]	13.1	1	1	1	145	16.3634	9.17334
P22792	Carboxypeptidase N subunit 2 OS=Homo sapiens GN=CPN2 PE=1 SV=3 - [CPN2_HUMAN]	4.77	1	1	1	545	60.5181	5.98584
P22891	Vitamin K-dependent protein Z OS=Homo sapiens GN=PROZ PE=1 SV=2 - [PROZ_HUMAN]	10.5	1	1	1	400	44.7147	5.97314
P23141	Liver carboxylesterase 1 OS=Homo sapiens GN=CES1 PE=1 SV=2 - [EST1_HUMAN]	4.23	1	1	1	567	62.4812	6.59521
P23142	Fibulin-1 OS=Homo sapiens GN=FBLN1 PE=1 SV=4 - [FBLN1_HUMAN]	40.11	1	21	62	703	77.1624	5.22412
P23193	Transcription elongation factor A protein 1 OS=Homo sapiens GN=TCEA1 PE=1 SV=2 - [TCEA1_HUMAN]	9.3	1	1	2	301	33.948	8.38232
P23219	Prostaglandin G/H synthase 1 OS=Homo sapiens GN=PTGS1 PE=1 SV=2 - [PGH1_HUMAN]	3.67	1	1	1	599	68.6417	7.2251
P23229	Integrin alpha-6 OS=Homo sapiens GN=ITGA6 PE=1 SV=5 - [ITA6_HUMAN]	2.21	1	1	1	1130	126.526	6.60986
P23246	Splicing factor, proline- and glutamine-rich OS=Homo sapiens GN=SFPQ PE=1 SV=2 - [SFPQ_HUMAN]	23.76	1	12	19	707	76.1016	9.43701
P23258	Tubulin gamma-1 chain OS=Homo sapiens GN=TUBG1 PE=1 SV=2 - [TBG1_HUMAN]	10.42	2	2	3	451	51.1378	6.13818
P23284	Peptidyl-prolyl cis-trans isomerase B OS=Homo sapiens GN=PPIB PE=1 SV=2 - [PPIB_HUMAN]	31.48	1	8	16	216	23.7275	9.40771
P23352	Anosmin-1 OS=Homo sapiens GN=KAL1 PE=1 SV=3 - [KALM_HUMAN]	4.12	1	1	1	680	76.0636	9.15869
P23368	NAD-dependent malic enzyme, mitochondrial OS=Homo sapiens GN=ME2 PE=1 SV=1 - [MAOM_HUMAN]	20.55	1	6	8	584	65.4018	7.60596
P23381	Tryptophan--tRNA ligase, cytoplasmic OS=Homo sapiens GN=WARS PE=1 SV=2 - [SYWC_HUMAN]	12.95	1	4	4	471	53.1316	6.22705
P23396	40S ribosomal protein S3 OS=Homo sapiens GN=RPS3 PE=1 SV=2 - [RS3_HUMAN]	35.8	1	6	8	243	26.6714	9.65674
P23467	Receptor-type tyrosine-protein phosphatase beta OS=Homo sapiens GN=PTPRB PE=1 SV=3 - [PTPRB_HUMAN]	0.95	1	1	1	1997	224.161	7.60596
P23471	Receptor-type tyrosine-protein phosphatase zeta OS=Homo sapiens GN=PTPRZ1 PE=1 SV=4 - [PTPRZ_HUMAN]	3.46	1	5	5	2315	254.429	4.88135
P23526	Adenosylhomocysteinase OS=Homo sapiens GN=AHCY PE=1 SV=4 - [SAHH_HUMAN]	25.23	1	9	13	432	47.6852	6.34131
P23528	Cofilin-1 OS=Homo sapiens GN=CFL1 PE=1 SV=3 - [COF1_HUMAN]	32.53	1	7	26	166	18.4907	8.08936
P23588	Eukaryotic translation initiation factor 4B OS=Homo sapiens GN=EIF4B PE=1 SV=2 - [IF4B_HUMAN]	4.58	1	1	2	611	69.1103	5.73193
P23610	Factor VIII intron 22 protein OS=Homo sapiens GN=F8A1 PE=1 SV=2 - [F8I2_HUMAN]	7.55	1	1	1	371	39.0785	6.84424
P23634	Plasma membrane calcium-transporting ATPase 4 OS=Homo sapiens GN=ATP2B4 PE=1 SV=2 - [AT2B4_HUMAN]	6.69	2	6	6	1241	137.833	6.59521
P23677	Inositol-trisphosphate 3-kinase A OS=Homo sapiens GN=ITPKA PE=1 SV=1 - [IP3KA_HUMAN]	6.29	1	1	1	461	50.977	7.6499
P23786	Carnitine O-palmitoyltransferase 2, mitochondrial OS=Homo sapiens GN=CPT2 PE=1 SV=2 - [CPT2_HUMAN]	8.81	1	4	4	658	73.7304	8.17725
P24043	Laminin subunit alpha-2 OS=Homo sapiens GN=LAMA2 PE=1 SV=4 - [LAMA2_HUMAN]	1.76	1	3	4	3122	343.684	6.40479
P24158	Myeloblastin OS=Homo sapiens GN=PRTN3 PE=1 SV=3 - [PRTN3_HUMAN]	4.69	1	1	1	256	27.7893	8.35303
P24310	Cytochrome c oxidase subunit 7A1, mitochondrial OS=Homo sapiens GN=COX7A1 PE=1 SV=2 - [CX7A1_HUMAN]	30.38	1	1	1	79	9.11177	10.1108
P24534	Elongation factor 1-beta OS=Homo sapiens GN=EEF1B2 PE=1 SV=3 - [EF1B_HUMAN]	15.56	1	3	6	225	24.7483	4.66553
P24539	ATP synthase F(0) complex subunit B1, mitochondrial OS=Homo sapiens GN=ATP5F1 PE=1 SV=2 - [AT5F1_HUMAN]	5.86	1	1	3	256	28.8903	9.36377
P24666	Low molecular weight phosphotyrosine protein phosphatase OS=Homo sapiens GN=ACP1 PE=1 SV=3 - [PPAC_HUMAN]	19.62	1	2	3	158	18.0308	6.7417
P24752	Acetyl-CoA acetyltransferase, mitochondrial OS=Homo sapiens GN=ACAT1 PE=1 SV=1 - [THIL_HUMAN]	34.89	1	7	14	427	45.1706	8.85107
P24821	Tenascin OS=Homo sapiens GN=TNC PE=1 SV=3 - [TENA_HUMAN]	14.22	1	17	27	2201	240.7	4.89404
P24844	Myosin regulatory light polypeptide 9 OS=Homo sapiens GN=MYL9 PE=1 SV=4 - [MYL9_HUMAN]	26.74	1	3	4	172	19.8144	4.91943
P25054	Adenomatous polyposis coli protein OS=Homo sapiens GN=APC PE=1 SV=2 - [APC_HUMAN]	0.49	1	1	1	2843	311.455	7.79639
P25067	Collagen alpha-2(VIII) chain OS=Homo sapiens GN=COL8A2 PE=1 SV=2 - [CO8A2_HUMAN]	4.69	1	1	1	703	67.2023	8.98291
P25098	Beta-adrenergic receptor kinase 1 OS=Homo sapiens GN=ADRBK1 PE=1 SV=2 - [ARBK1_HUMAN]	3.19	1	1	1	689	79.5224	7.28369
P25100	Alpha-1D adrenergic receptor OS=Homo sapiens GN=ADRA1D PE=2 SV=2 - [ADA1D_HUMAN]	6.99	1	1	1	572	60.4242	9.20264
P25325	3-mercaptopyruvate sulfurtransferase OS=Homo sapiens GN=MPST PE=1 SV=3 - [THTM_HUMAN]	9.09	1	1	2	297	33.1576	6.59521
P25398	40S ribosomal protein S12 OS=Homo sapiens GN=RPS12 PE=1 SV=3 - [RS12_HUMAN]	28.79	1	3	3	132	14.5055	7.21045
P25440	Bromodomain-containing protein 2 OS=Homo sapiens GN=BRD2 PE=1 SV=2 - [BRD2_HUMAN]	1.12	1	1	1	801	88.0063	9.08545
P25445	Tumor necrosis factor receptor superfamily member 6 OS=Homo sapiens GN=FAS PE=1 SV=1 - [TNR6_HUMAN]	8.06	1	1	1	335	37.708	7.94287
P25685	DnaJ homolog subfamily B member 1 OS=Homo sapiens GN=DNAJB1 PE=1 SV=4 - [DNJB1_HUMAN]	16.47	2	4	4	340	38.0204	8.63135
P25686	DnaJ homolog subfamily B member 2 OS=Homo sapiens GN=DNAJB2 PE=1 SV=3 - [DNJB2_HUMAN]	8.33	1	2	2	324	35.5584	5.94775
P25705	ATP synthase subunit alpha, mitochondrial OS=Homo sapiens GN=ATP5A1 PE=1 SV=1 - [ATPA_HUMAN]	34.18	1	12	33	553	59.7136	9.12939
P25786	Proteasome subunit alpha type-1 OS=Homo sapiens GN=PSMA1 PE=1 SV=1 - [PSA1_HUMAN]	20.15	1	4	5	263	29.5369	6.60986
P25787	Proteasome subunit alpha type-2 OS=Homo sapiens GN=PSMA2 PE=1 SV=2 - [PSA2_HUMAN]	32.05	1	4	5	234	25.8823	7.43018
P25788	Proteasome subunit alpha type-3 OS=Homo sapiens GN=PSMA3 PE=1 SV=2 - [PSA3_HUMAN]	4.71	1	1	1	255	28.4151	5.32568
P25789	Proteasome subunit alpha type-4 OS=Homo sapiens GN=PSMA4 PE=1 SV=1 - [PSA4_HUMAN]	26.44	1	4	7	261	29.4652	7.72314
P26038	Moesin OS=Homo sapiens GN=MSN PE=1 SV=3 - [MOES_HUMAN]	57.71	1	38	77	577	67.7778	6.40479
P26196	Probable ATP-dependent RNA helicase DDX6 OS=Homo sapiens GN=DDX6 PE=1 SV=2 - [DDX6_HUMAN]	20.5	1	6	7	483	54.3823	8.66064
P26232	Catenin alpha-2 OS=Homo sapiens GN=CTNNA2 PE=1 SV=5 - [CTNA2_HUMAN]	7.24	1	5	6	953	105.247	5.70654
P26368	Splicing factor U2AF 65 kDa subunit OS=Homo sapiens GN=U2AF2 PE=1 SV=4 - [U2AF2_HUMAN]	11.37	1	2	2	475	53.4672	9.08545
P26373	60S ribosomal protein L13 OS=Homo sapiens GN=RPL13 PE=1 SV=4 - [RL13_HUMAN]	23.7	1	5	5	211	24.2465	11.6489
P26440	Isovaleryl-CoA dehydrogenase, mitochondrial OS=Homo sapiens GN=IVD PE=1 SV=1 - [IVD_HUMAN]	4.73	1	2	2	423	46.2896	8.19189
P26447	Protein S100-A4 OS=Homo sapiens GN=S100A4 PE=1 SV=1 - [S10A4_HUMAN]	10.89	1	1	1	101	11.7207	6.11279
P26583	High mobility group protein B2 OS=Homo sapiens GN=HMGB2 PE=1 SV=2 - [HMGB2_HUMAN]	34.45	1	6	7	209	24.0187	7.81104
P26599	Polypyrimidine tract-binding protein 1 OS=Homo sapiens GN=PTBP1 PE=1 SV=1 - [PTBP1_HUMAN]	37.48	1	8	32	531	57.1856	9.17334
P26639	Threonine--tRNA ligase, cytoplasmic OS=Homo sapiens GN=TARS PE=1 SV=3 - [SYTC_HUMAN]	4.29	1	2	2	723	83.3819	6.66846
P26640	Valine--tRNA ligase OS=Homo sapiens GN=VARS PE=1 SV=4 - [SYVC_HUMAN]	8.39	1	8	10	1264	140.387	7.59131
P26641	Elongation factor 1-gamma OS=Homo sapiens GN=EEF1G PE=1 SV=3 - [EF1G_HUMAN]	19.45	1	7	15	437	50.0871	6.66846
P26885	Peptidyl-prolyl cis-trans isomerase FKBP2 OS=Homo sapiens GN=FKBP2 PE=1 SV=2 - [FKBP2_HUMAN]	39.44	1	4	5	142	15.6393	9.12939
P26992	Ciliary neurotrophic factor receptor subunit alpha OS=Homo sapiens GN=CNTFR PE=1 SV=2 - [CNTFR_HUMAN]	9.14	1	1	1	372	40.6075	6.75635
P27105	Erythrocyte band 7 integral membrane protein OS=Homo sapiens GN=STOM PE=1 SV=3 - [STOM_HUMAN]	26.04	1	6	13	288	31.7107	7.88428
P27144	Adenylate kinase 4, mitochondrial OS=Homo sapiens GN=AK4 PE=1 SV=1 - [KAD4_HUMAN]	4.93	1	1	1	223	25.2522	8.39697
P27169	Serum paraoxonase/arylesterase 1 OS=Homo sapiens GN=PON1 PE=1 SV=3 - [PON1_HUMAN]	19.15	1	3	4	355	39.7062	5.22412
P27338	Amine oxidase [flavin-containing] B OS=Homo sapiens GN=MAOB PE=1 SV=3 - [AOFB_HUMAN]	27.12	1	10	19	520	58.7252	7.50342
P27348	14-3-3 protein theta OS=Homo sapiens GN=YWHAQ PE=1 SV=1 - [1433T_HUMAN]	32.24	2	8	18	245	27.7468	4.77979
P27361	Mitogen-activated protein kinase 3 OS=Homo sapiens GN=MAPK3 PE=1 SV=4 - [MK03_HUMAN]	23.75	1	5	12	379	43.1081	6.7417
P27635	60S ribosomal protein L10 OS=Homo sapiens GN=RPL10 PE=1 SV=4 - [RL10_HUMAN]	20.09	1	3	5	214	24.5879	10.0815
P27694	Replication protein A 70 kDa DNA-binding subunit OS=Homo sapiens GN=RPA1 PE=1 SV=2 - [RFA1_HUMAN]	1.95	1	1	1	616	68.0953	7.21045
P27695	DNA-(apurinic or apyrimidinic site) lyase OS=Homo sapiens GN=APEX1 PE=1 SV=2 - [APEX1_HUMAN]	11.32	1	3	5	318	35.5322	8.11865
P27701	CD82 antigen OS=Homo sapiens GN=CD82 PE=1 SV=1 - [CD82_HUMAN]	7.49	1	1	1	267	29.6058	5.23682
P27797	Calreticulin OS=Homo sapiens GN=CALR PE=1 SV=1 - [CALR_HUMAN]	37.89	1	9	37	417	48.1118	4.43701
P27815	cAMP-specific 3',5'-cyclic phosphodiesterase 4A OS=Homo sapiens GN=PDE4A PE=1 SV=3 - [PDE4A_HUMAN]	2.82	1	1	1	886	98.0814	5.21143
P27816	Microtubule-associated protein 4 OS=Homo sapiens GN=MAP4 PE=1 SV=3 - [MAP4_HUMAN]	18.84	1	10	20	1152	120.93	5.42725
P27824	Calnexin OS=Homo sapiens GN=CANX PE=1 SV=2 - [CALX_HUMAN]	40.2	1	24	75	592	67.5259	4.60205
P28065	Proteasome subunit beta type-9 OS=Homo sapiens GN=PSMB9 PE=1 SV=2 - [PSB9_HUMAN]	5.48	1	1	1	219	23.2495	5.03369
P28066	Proteasome subunit alpha type-5 OS=Homo sapiens GN=PSMA5 PE=1 SV=3 - [PSA5_HUMAN]	26.14	1	4	6	241	26.3942	4.79248
P28070	Proteasome subunit beta type-4 OS=Homo sapiens GN=PSMB4 PE=1 SV=4 - [PSB4_HUMAN]	23.11	1	3	3	264	29.1855	5.97314
P28072	Proteasome subunit beta type-6 OS=Homo sapiens GN=PSMB6 PE=1 SV=4 - [PSB6_HUMAN]	9.21	1	2	3	239	25.3414	4.91943
P28074	Proteasome subunit beta type-5 OS=Homo sapiens GN=PSMB5 PE=1 SV=3 - [PSB5_HUMAN]	18.63	1	4	4	263	28.4622	6.91748
P28161	Glutathione S-transferase Mu 2 OS=Homo sapiens GN=GSTM2 PE=1 SV=2 - [GSTM2_HUMAN]	7.8	1	1	1	218	25.728	6.3667
P28221	5-hydroxytryptamine receptor 1D OS=Homo sapiens GN=HTR1D PE=2 SV=1 - [5HT1D_HUMAN]	10.34	1	1	1	377	41.8801	8.73389
P28288	ATP-binding cassette sub-family D member 3 OS=Homo sapiens GN=ABCD3 PE=1 SV=1 - [ABCD3_HUMAN]	2.28	1	1	2	659	75.4276	9.36377
P28331	NADH-ubiquinone oxidoreductase 75 kDa subunit, mitochondrial OS=Homo sapiens GN=NDUFS1 PE=1 SV=3 - [NDUS1_HUMAN]	14.17	1	6	7	727	79.4165	6.22705
P28370	Probable global transcription activator SNF2L1 OS=Homo sapiens GN=SMARCA1 PE=1 SV=2 - [SMCA1_HUMAN]	1.99	1	1	1	1054	122.527	8.08936
P28482	Mitogen-activated protein kinase 1 OS=Homo sapiens GN=MAPK1 PE=1 SV=3 - [MK01_HUMAN]	29.17	8	8	22	360	41.3632	6.97607
P28676	Grancalcin OS=Homo sapiens GN=GCA PE=1 SV=2 - [GRAN_HUMAN]	8.76	1	2	2	217	23.9945	5.21143
P28715	DNA repair protein complementing XP-G cells OS=Homo sapiens GN=ERCC5 PE=1 SV=3 - [ERCC5_HUMAN]	3.46	1	1	1	1186	133.027	5.22412
P28838	Cytosol aminopeptidase OS=Homo sapiens GN=LAP3 PE=1 SV=3 - [AMPL_HUMAN]	20.23	1	7	9	519	56.1308	7.92822
P28907	ADP-ribosyl cyclase/cyclic ADP-ribose hydrolase 1 OS=Homo sapiens GN=CD38 PE=1 SV=2 - [CD38_HUMAN]	4	1	1	1	300	34.3061	7.66455
P29218	Inositol monophosphatase 1 OS=Homo sapiens GN=IMPA1 PE=1 SV=1 - [IMPA1_HUMAN]	14.44	1	3	4	277	30.1692	5.26221
P29317	Ephrin type-A receptor 2 OS=Homo sapiens GN=EPHA2 PE=1 SV=2 - [EPHA2_HUMAN]	1.13	8	1	1	976	108.197	6.22705
P29373	Cellular retinoic acid-binding protein 2 OS=Homo sapiens GN=CRABP2 PE=1 SV=2 - [RABP2_HUMAN]	23.91	1	3	4	138	15.683	5.40186
P29374	AT-rich interactive domain-containing protein 4A OS=Homo sapiens GN=ARID4A PE=1 SV=3 - [ARI4A_HUMAN]	0.56	1	1	1	1257	142.664	5.09717
P29400	Collagen alpha-5(IV) chain OS=Homo sapiens GN=COL4A5 PE=1 SV=2 - [CO4A5_HUMAN]	2.14	1	1	2	1685	160.943	7.62061
P29401	Transketolase OS=Homo sapiens GN=TKT PE=1 SV=3 - [TKT_HUMAN]	28.89	1	12	34	623	67.8347	7.66455
P29590	Protein PML OS=Homo sapiens GN=PML PE=1 SV=3 - [PML_HUMAN]	1.36	1	1	1	882	97.4889	6.21436
P29622	Kallistatin OS=Homo sapiens GN=SERPINA4 PE=1 SV=3 - [KAIN_HUMAN]	4.92	1	2	2	427	48.5112	7.75244
P29692	Elongation factor 1-delta OS=Homo sapiens GN=EEF1D PE=1 SV=5 - [EF1D_HUMAN]	20.64	1	4	5	281	31.1028	5.0083
P29966	Myristoylated alanine-rich C-kinase substrate OS=Homo sapiens GN=MARCKS PE=1 SV=4 - [MARCS_HUMAN]	29.82	1	6	12	332	31.5359	4.44971
P29992	Guanine nucleotide-binding protein subunit alpha-11 OS=Homo sapiens GN=GNA11 PE=1 SV=2 - [GNA11_HUMAN]	11.7	1	3	3	359	42.0965	5.69385
P30038	Delta-1-pyrroline-5-carboxylate dehydrogenase, mitochondrial OS=Homo sapiens GN=ALDH4A1 PE=1 SV=3 - [AL4A1_HUMAN]	18.83	1	6	9	563	61.6806	8.07471
P30040	Endoplasmic reticulum resident protein 29 OS=Homo sapiens GN=ERP29 PE=1 SV=4 - [ERP29_HUMAN]	23.37	1	4	6	261	28.9752	7.31299
P30041	Peroxiredoxin-6 OS=Homo sapiens GN=PRDX6 PE=1 SV=3 - [PRDX6_HUMAN]	41.96	1	9	34	224	25.0192	6.37939
P30042	ES1 protein homolog, mitochondrial OS=Homo sapiens GN=C21orf33 PE=1 SV=3 - [ES1_HUMAN]	35.07	1	4	7	268	28.1527	8.26514
P30043	Flavin reductase (NADPH) OS=Homo sapiens GN=BLVRB PE=1 SV=3 - [BLVRB_HUMAN]	23.79	1	2	6	206	22.1054	7.6499
P30044	Peroxiredoxin-5, mitochondrial OS=Homo sapiens GN=PRDX5 PE=1 SV=4 - [PRDX5_HUMAN]	56.54	1	12	36	214	22.0725	8.70459
P30046	D-dopachrome decarboxylase OS=Homo sapiens GN=DDT PE=1 SV=3 - [DOPD_HUMAN]	13.56	2	2	3	118	12.7037	7.29834
P30048	Thioredoxin-dependent peroxide reductase, mitochondrial OS=Homo sapiens GN=PRDX3 PE=1 SV=3 - [PRDX3_HUMAN]	35.55	1	6	12	256	27.6752	7.78174
P30049	ATP synthase subunit delta, mitochondrial OS=Homo sapiens GN=ATP5D PE=1 SV=2 - [ATPD_HUMAN]	8.33	1	1	2	168	17.4792	5.49072
P30050	60S ribosomal protein L12 OS=Homo sapiens GN=RPL12 PE=1 SV=1 - [RL12_HUMAN]	30.3	1	3	5	165	17.8075	9.42236
P30084	Enoyl-CoA hydratase, mitochondrial OS=Homo sapiens GN=ECHS1 PE=1 SV=4 - [ECHM_HUMAN]	23.45	1	4	13	290	31.3671	8.07471
P30085	UMP-CMP kinase OS=Homo sapiens GN=CMPK1 PE=1 SV=3 - [KCY_HUMAN]	19.39	1	3	4	196	22.2083	5.56689
P30086	Phosphatidylethanolamine-binding protein 1 OS=Homo sapiens GN=PEBP1 PE=1 SV=3 - [PEBP1_HUMAN]	66.31	1	8	31	187	21.0437	7.53271
P30101	Protein disulfide-isomerase A3 OS=Homo sapiens GN=PDIA3 PE=1 SV=4 - [PDIA3_HUMAN]	44.95	1	23	45	505	56.7468	6.354
P30153	Serine/threonine-protein phosphatase 2A 65 kDa regulatory subunit A alpha isoform OS=Homo sapiens GN=PPP2R1A PE=1 SV=4 - [2AAA_HUMAN]	27.16	2	10	15	589	65.2669	5.10986
P30203	T-cell differentiation antigen CD6 OS=Homo sapiens GN=CD6 PE=1 SV=3 - [CD6_HUMAN]	3.89	1	1	1	668	71.7553	4.91943
P30291	Wee1-like protein kinase OS=Homo sapiens GN=WEE1 PE=1 SV=2 - [WEE1_HUMAN]	2.17	1	1	1	646	71.5527	6.771
P30307	M-phase inducer phosphatase 3 OS=Homo sapiens GN=CDC25C PE=1 SV=2 - [MPIP3_HUMAN]	5.92	1	1	1	473	53.3305	6.78564
P30405	Peptidyl-prolyl cis-trans isomerase F, mitochondrial OS=Homo sapiens GN=PPIF PE=1 SV=1 - [PPIF_HUMAN]	27.05	1	2	4	207	22.0262	9.37842
P30414	NK-tumor recognition protein OS=Homo sapiens GN=NKTR PE=1 SV=2 - [NKTR_HUMAN]	1.23	1	1	1	1462	165.577	9.99365
P30419	Glycylpeptide N-tetradecanoyltransferase 1 OS=Homo sapiens GN=NMT1 PE=1 SV=2 - [NMT1_HUMAN]	3.83	1	1	1	496	56.7699	7.79639
P30447	HLA class I histocompatibility antigen, A-23 alpha chain OS=Homo sapiens GN=HLA-A PE=1 SV=1 - [1A23_HUMAN]	25.75	27	5	12	365	40.7071	6.34131
P30453	HLA class I histocompatibility antigen, A-34 alpha chain OS=Homo sapiens GN=HLA-A PE=1 SV=1 - [1A34_HUMAN]	26.3	53	7	12	365	41.0291	6.30322
P30491	HLA class I histocompatibility antigen, B-53 alpha chain OS=Homo sapiens GN=HLA-B PE=1 SV=1 - [1B53_HUMAN]	16.02	40	4	8	362	40.4702	6.45557
P30493	HLA class I histocompatibility antigen, B-55 alpha chain OS=Homo sapiens GN=HLA-B PE=1 SV=1 - [1B55_HUMAN]	15.75	37	3	6	362	40.471	5.98584
P30531	Sodium- and chloride-dependent GABA transporter 1 OS=Homo sapiens GN=SLC6A1 PE=1 SV=2 - [SC6A1_HUMAN]	3.51	1	1	1	599	67.0291	8.08936
P30533	Alpha-2-macroglobulin receptor-associated protein OS=Homo sapiens GN=LRPAP1 PE=1 SV=1 - [AMRP_HUMAN]	6.44	1	1	1	357	41.4409	8.77783
P30536	Translocator protein OS=Homo sapiens GN=TSPO PE=1 SV=3 - [TSPOA_HUMAN]	4.73	1	1	1	169	18.8156	9.36377
P30556	Type-1 angiotensin II receptor OS=Homo sapiens GN=AGTR1 PE=1 SV=1 - [AGTR1_HUMAN]	3.34	1	1	1	359	41.034	9.34912
P30566	Adenylosuccinate lyase OS=Homo sapiens GN=ADSL PE=1 SV=2 - [PUR8_HUMAN]	4.34	1	1	1	484	54.854	7.10791
P30626	Sorcin OS=Homo sapiens GN=SRI PE=1 SV=1 - [SORCN_HUMAN]	47.98	1	7	17	198	21.6624	5.59229
P30740	Leukocyte elastase inhibitor OS=Homo sapiens GN=SERPINB1 PE=1 SV=1 - [ILEU_HUMAN]	12.4	1	3	5	379	42.7147	6.27783
P30838	Aldehyde dehydrogenase, dimeric NADP-preferring OS=Homo sapiens GN=ALDH3A1 PE=1 SV=3 - [AL3A1_HUMAN]	6.84	3	2	2	453	50.3628	6.53662
P30876	DNA-directed RNA polymerase II subunit RPB2 OS=Homo sapiens GN=POLR2B PE=1 SV=1 - [RPB2_HUMAN]	2.21	1	1	2	1174	133.811	6.87354
P30988	Calcitonin receptor OS=Homo sapiens GN=CALCR PE=1 SV=2 - [CALCR_HUMAN]	7.28	1	1	1	508	59.3131	8.73389
P31040	Succinate dehydrogenase [ubiquinone] flavoprotein subunit, mitochondrial OS=Homo sapiens GN=SDHA PE=1 SV=2 - [SDHA_HUMAN]	11.9	1	3	5	664	72.6453	7.38623
P31146	Coronin-1A OS=Homo sapiens GN=CORO1A PE=1 SV=4 - [COR1A_HUMAN]	11.28	1	5	8	461	50.9938	6.68311
P31150	Rab GDP dissociation inhibitor alpha OS=Homo sapiens GN=GDI1 PE=1 SV=2 - [GDIA_HUMAN]	47.87	1	18	50	447	50.5501	5.13525
P31153	S-adenosylmethionine synthase isoform type-2 OS=Homo sapiens GN=MAT2A PE=1 SV=1 - [METK2_HUMAN]	7.59	1	2	2	395	43.6333	6.48096
P31323	cAMP-dependent protein kinase type II-beta regulatory subunit OS=Homo sapiens GN=PRKAR2B PE=1 SV=3 - [KAP3_HUMAN]	6.94	2	2	2	418	46.2729	4.91943
P31512	Dimethylaniline monooxygenase [N-oxide-forming] 4 OS=Homo sapiens GN=FMO4 PE=2 SV=3 - [FMO4_HUMAN]	5.38	1	1	1	558	63.3015	8.45557
P31689	DnaJ homolog subfamily A member 1 OS=Homo sapiens GN=DNAJA1 PE=1 SV=2 - [DNJA1_HUMAN]	12.34	1	2	3	397	44.8395	7.07861
P31751	RAC-beta serine/threonine-protein kinase OS=Homo sapiens GN=AKT2 PE=1 SV=2 - [AKT2_HUMAN]	3.74	1	1	1	481	55.7331	6.3667
P31930	Cytochrome b-c1 complex subunit 1, mitochondrial OS=Homo sapiens GN=UQCRC1 PE=1 SV=3 - [QCR1_HUMAN]	34.17	1	11	15	480	52.6124	6.3667
P31937	3-hydroxyisobutyrate dehydrogenase, mitochondrial OS=Homo sapiens GN=HIBADH PE=1 SV=2 - [3HIDH_HUMAN]	9.52	1	2	3	336	35.3058	8.1333
P31939	Bifunctional purine biosynthesis protein PURH OS=Homo sapiens GN=ATIC PE=1 SV=3 - [PUR9_HUMAN]	15.88	1	6	9	592	64.5753	6.7124
P31942	Heterogeneous nuclear ribonucleoprotein H3 OS=Homo sapiens GN=HNRNPH3 PE=1 SV=2 - [HNRH3_HUMAN]	34.39	3	8	11	346	36.9031	6.87354
P31943	Heterogeneous nuclear ribonucleoprotein H OS=Homo sapiens GN=HNRNPH1 PE=1 SV=4 - [HNRH1_HUMAN]	26.95	2	9	26	449	49.1984	6.30322
P31946	14-3-3 protein beta/alpha OS=Homo sapiens GN=YWHAB PE=1 SV=3 - [1433B_HUMAN]	42.68	1	9	21	246	28.0648	4.83057
P31948	Stress-induced-phosphoprotein 1 OS=Homo sapiens GN=STIP1 PE=1 SV=1 - [STIP1_HUMAN]	29.47	1	13	21	543	62.5994	6.80029
P31949	Protein S100-A11 OS=Homo sapiens GN=S100A11 PE=1 SV=2 - [S10AB_HUMAN]	15.24	1	1	6	105	11.7328	7.12256
P32004	Neural cell adhesion molecule L1 OS=Homo sapiens GN=L1CAM PE=1 SV=2 - [L1CAM_HUMAN]	25.46	1	23	37	1257	139.915	6.23975
P32119	Peroxiredoxin-2 OS=Homo sapiens GN=PRDX2 PE=1 SV=5 - [PRDX2_HUMAN]	60.61	1	12	37	198	21.8782	5.97314
P32314	Forkhead box protein N2 OS=Homo sapiens GN=FOXN2 PE=2 SV=3 - [FOXN2_HUMAN]	6.26	1	1	1	431	47.1314	6.41748
P32322	Pyrroline-5-carboxylate reductase 1, mitochondrial OS=Homo sapiens GN=PYCR1 PE=1 SV=2 - [P5CR1_HUMAN]	16.93	1	3	4	319	33.3396	7.60596
P32455	Interferon-induced guanylate-binding protein 1 OS=Homo sapiens GN=GBP1 PE=1 SV=2 - [GBP1_HUMAN]	2.36	2	1	1	592	67.8877	6.31592
P32969	60S ribosomal protein L9 OS=Homo sapiens GN=RPL9 PE=1 SV=1 - [RL9_HUMAN]	29.69	1	3	3	192	21.8498	9.94971
P33121	Long-chain-fatty-acid--CoA ligase 1 OS=Homo sapiens GN=ACSL1 PE=1 SV=1 - [ACSL1_HUMAN]	1.72	1	1	1	698	77.8929	7.15186
P33176	Kinesin-1 heavy chain OS=Homo sapiens GN=KIF5B PE=1 SV=1 - [KINH_HUMAN]	8.72	2	6	7	963	109.617	6.50732
P33260	Cytochrome P450 2C18 OS=Homo sapiens GN=CYP2C18 PE=1 SV=3 - [CP2CI_HUMAN]	5.31	1	1	1	490	55.6743	7.1958
P33897	ATP-binding cassette sub-family D member 1 OS=Homo sapiens GN=ABCD1 PE=1 SV=2 - [ABCD1_HUMAN]	1.61	1	1	1	745	82.8845	8.95361
P33991	DNA replication licensing factor MCM4 OS=Homo sapiens GN=MCM4 PE=1 SV=5 - [MCM4_HUMAN]	2.78	1	1	1	863	96.4976	6.7417
P33993	DNA replication licensing factor MCM7 OS=Homo sapiens GN=MCM7 PE=1 SV=4 - [MCM7_HUMAN]	3.06	1	1	1	719	81.2566	6.45557
P34897	Serine hydroxymethyltransferase, mitochondrial OS=Homo sapiens GN=SHMT2 PE=1 SV=3 - [GLYM_HUMAN]	13.69	2	5	5	504	55.9577	8.52881
P34913	Bifunctional epoxide hydrolase 2 OS=Homo sapiens GN=EPHX2 PE=1 SV=2 - [HYES_HUMAN]	16.04	1	5	5	555	62.5747	6.27783
P34932	Heat shock 70 kDa protein 4 OS=Homo sapiens GN=HSPA4 PE=1 SV=4 - [HSP74_HUMAN]	25.95	1	13	17	840	94.2712	5.18604
P34949	Mannose-6-phosphate isomerase OS=Homo sapiens GN=MPI PE=1 SV=2 - [MPI_HUMAN]	9.46	1	2	2	423	46.6258	5.94775
P35052	Glypican-1 OS=Homo sapiens GN=GPC1 PE=1 SV=2 - [GPC1_HUMAN]	17.92	1	5	5	558	61.641	7.29834
P35080	Profilin-2 OS=Homo sapiens GN=PFN2 PE=1 SV=3 - [PROF2_HUMAN]	30.71	1	4	7	140	15.0363	6.99072
P35221	Catenin alpha-1 OS=Homo sapiens GN=CTNNA1 PE=1 SV=1 - [CTNA1_HUMAN]	24.39	1	13	23	906	100.009	6.29053
P35222	Catenin beta-1 OS=Homo sapiens GN=CTNNB1 PE=1 SV=1 - [CTNB1_HUMAN]	21.13	1	10	16	781	85.4422	5.85889
P35232	Prohibitin OS=Homo sapiens GN=PHB PE=1 SV=1 - [PHB_HUMAN]	34.56	1	7	8	272	29.7859	5.75732
P35237	Serpin B6 OS=Homo sapiens GN=SERPINB6 PE=1 SV=3 - [SPB6_HUMAN]	14.36	1	4	6	376	42.5941	5.2749
P35241	Radixin OS=Homo sapiens GN=RDX PE=1 SV=1 - [RADI_HUMAN]	24.19	1	17	40	583	68.5214	6.3667
P35244	Replication protein A 14 kDa subunit OS=Homo sapiens GN=RPA3 PE=1 SV=1 - [RFA3_HUMAN]	19.01	1	1	2	121	13.5599	5.08447
P35249	Replication factor C subunit 4 OS=Homo sapiens GN=RFC4 PE=1 SV=2 - [RFC4_HUMAN]	5.79	1	1	1	363	39.6569	8.01611
P35268	60S ribosomal protein L22 OS=Homo sapiens GN=RPL22 PE=1 SV=2 - [RL22_HUMAN]	10.16	1	1	2	128	14.7778	9.18799
P35408	Prostaglandin E2 receptor EP4 subtype OS=Homo sapiens GN=PTGER4 PE=1 SV=1 - [PE2R4_HUMAN]	3.89	1	1	1	488	53.0855	8.79248
P35527	Keratin, type I cytoskeletal 9 OS=Homo sapiens GN=KRT9 PE=1 SV=3 - [K1C9_HUMAN]	8.67	1	2	2	623	62.0268	5.23682
P35555	Fibrillin-1 OS=Homo sapiens GN=FBN1 PE=1 SV=3 - [FBN1_HUMAN]	8.22	2	12	14	2871	312.022	4.93213
P35573	Glycogen debranching enzyme OS=Homo sapiens GN=AGL PE=1 SV=3 - [GDE_HUMAN]	1.37	1	1	1	1532	174.652	6.75635
P35579	Myosin-9 OS=Homo sapiens GN=MYH9 PE=1 SV=4 - [MYH9_HUMAN]	35.82	2	52	82	1960	226.392	5.60498
P35580	Myosin-10 OS=Homo sapiens GN=MYH10 PE=1 SV=3 - [MYH10_HUMAN]	16.75	1	22	29	1976	228.858	5.5415
P35606	Coatomer subunit beta' OS=Homo sapiens GN=COPB2 PE=1 SV=2 - [COPB2_HUMAN]	10.26	1	4	5	906	102.422	5.2749
P35611	Alpha-adducin OS=Homo sapiens GN=ADD1 PE=1 SV=2 - [ADDA_HUMAN]	21.71	1	8	13	737	80.9047	5.8335
P35613	Basigin OS=Homo sapiens GN=BSG PE=1 SV=2 - [BASI_HUMAN]	8.31	1	2	4	385	42.1741	5.65576
P35637	RNA-binding protein FUS OS=Homo sapiens GN=FUS PE=1 SV=1 - [FUS_HUMAN]	10.46	1	3	4	526	53.3938	9.36377
P35658	Nuclear pore complex protein Nup214 OS=Homo sapiens GN=NUP214 PE=1 SV=2 - [NU214_HUMAN]	1.63	1	2	3	2090	213.488	7.47412
P35659	Protein DEK OS=Homo sapiens GN=DEK PE=1 SV=1 - [DEK_HUMAN]	6.67	1	2	2	375	42.6479	8.55811
P35663	Cylicin-1 OS=Homo sapiens GN=CYLC1 PE=2 SV=2 - [CYLC1_HUMAN]	2	1	1	1	651	74.1974	9.67139
P35749	Myosin-11 OS=Homo sapiens GN=MYH11 PE=1 SV=3 - [MYH11_HUMAN]	4.56	2	6	6	1972	227.199	5.50342
P35754	Glutaredoxin-1 OS=Homo sapiens GN=GLRX PE=1 SV=2 - [GLRX1_HUMAN]	11.32	1	1	1	106	11.7682	8.08936
P35813	Protein phosphatase 1A OS=Homo sapiens GN=PPM1A PE=1 SV=1 - [PPM1A_HUMAN]	4.45	1	1	3	382	42.4207	5.36377
P35908	Keratin, type II cytoskeletal 2 epidermal OS=Homo sapiens GN=KRT2 PE=1 SV=2 - [K22E_HUMAN]	6.26	16	3	4	639	65.3932	8.00146
P35916	Vascular endothelial growth factor receptor 3 OS=Homo sapiens GN=FLT4 PE=1 SV=3 - [VGFR3_HUMAN]	1.39	1	1	1	1363	152.66	6.30322
P35998	26S protease regulatory subunit 7 OS=Homo sapiens GN=PSMC2 PE=1 SV=3 - [PRS7_HUMAN]	15.47	1	4	4	433	48.6031	5.94775
P36269	Gamma-glutamyltransferase 5 OS=Homo sapiens GN=GGT5 PE=1 SV=2 - [GGT5_HUMAN]	4.44	1	2	2	586	62.2223	7.54736
P36405	ADP-ribosylation factor-like protein 3 OS=Homo sapiens GN=ARL3 PE=1 SV=2 - [ARL3_HUMAN]	21.98	1	3	3	182	20.4428	7.23975
P36406	E3 ubiquitin-protein ligase TRIM23 OS=Homo sapiens GN=TRIM23 PE=1 SV=1 - [TRI23_HUMAN]	5.57	1	1	1	574	64.0254	6.37939
P36537	UDP-glucuronosyltransferase 2B10 OS=Homo sapiens GN=UGT2B10 PE=1 SV=1 - [UDB10_HUMAN]	3.98	1	1	1	528	60.7343	8.99756
P36542	ATP synthase subunit gamma, mitochondrial OS=Homo sapiens GN=ATP5C1 PE=1 SV=1 - [ATPG_HUMAN]	17.79	1	5	5	298	32.9753	9.21729
P36543	V-type proton ATPase subunit E 1 OS=Homo sapiens GN=ATP6V1E1 PE=1 SV=1 - [VATE1_HUMAN]	16.81	1	3	3	226	26.1288	8.00146
P36551	Oxygen-dependent coproporphyrinogen-III oxidase, mitochondrial OS=Homo sapiens GN=CPOX PE=1 SV=3 - [HEM6_HUMAN]	6.83	1	1	1	454	50.12	8.25049
P36575	Arrestin-C OS=Homo sapiens GN=ARR3 PE=1 SV=2 - [ARRC_HUMAN]	10.31	1	1	1	388	42.7511	5.77002
P36578	60S ribosomal protein L4 OS=Homo sapiens GN=RPL4 PE=1 SV=5 - [RL4_HUMAN]	26	1	9	12	427	47.6674	11.063
P36776	Lon protease homolog, mitochondrial OS=Homo sapiens GN=LONP1 PE=1 SV=2 - [LONM_HUMAN]	14.6	1	6	8	959	106.422	6.39209
P36871	Phosphoglucomutase-1 OS=Homo sapiens GN=PGM1 PE=1 SV=3 - [PGM1_HUMAN]	26.51	1	8	15	562	61.4105	6.75635
P36873	Serine/threonine-protein phosphatase PP1-gamma catalytic subunit OS=Homo sapiens GN=PPP1CC PE=1 SV=1 - [PP1G_HUMAN]	21.05	3	4	6	323	36.9597	6.53662
P36915	Guanine nucleotide-binding protein-like 1 OS=Homo sapiens GN=GNL1 PE=1 SV=2 - [GNL1_HUMAN]	5.93	1	3	3	607	68.6185	5.79541
P36954	DNA-directed RNA polymerase II subunit RPB9 OS=Homo sapiens GN=POLR2I PE=1 SV=1 - [RPB9_HUMAN]	18.4	1	1	2	125	14.5136	5.13525
P36955	Pigment epithelium-derived factor OS=Homo sapiens GN=SERPINF1 PE=1 SV=4 - [PEDF_HUMAN]	14.83	1	3	5	418	46.2833	6.37939
P36957	Dihydrolipoyllysine-residue succinyltransferase component of 2-oxoglutarate dehydrogenase complex, mitochondrial OS=Homo sapiens GN=DLST PE=1 SV=4 - [ODO2_HUMAN]	19.21	1	4	5	453	48.7245	8.95361
P36959	GMP reductase 1 OS=Homo sapiens GN=GMPR PE=1 SV=1 - [GMPR1_HUMAN]	3.48	1	1	1	345	37.3948	7.06396
P36969	Phospholipid hydroperoxide glutathione peroxidase, mitochondrial OS=Homo sapiens GN=GPX4 PE=1 SV=3 - [GPX4_HUMAN]	28.43	1	4	7	197	22.161	8.36768
P37108	Signal recognition particle 14 kDa protein OS=Homo sapiens GN=SRP14 PE=1 SV=2 - [SRP14_HUMAN]	18.38	1	4	4	136	14.5608	10.0376
P37173	TGF-beta receptor type-2 OS=Homo sapiens GN=TGFBR2 PE=1 SV=2 - [TGFR2_HUMAN]	2.82	1	1	1	567	64.5259	5.89697
P37198	Nuclear pore glycoprotein p62 OS=Homo sapiens GN=NUP62 PE=1 SV=3 - [NUP62_HUMAN]	2.68	1	1	1	522	53.2225	5.31299
P37231	Peroxisome proliferator-activated receptor gamma OS=Homo sapiens GN=PPARG PE=1 SV=3 - [PPARG_HUMAN]	3.37	1	1	1	505	57.5831	5.93506
P37235	Hippocalcin-like protein 1 OS=Homo sapiens GN=HPCAL1 PE=1 SV=3 - [HPCL1_HUMAN]	9.33	3	2	5	193	22.299	5.35107
P37802	Transgelin-2 OS=Homo sapiens GN=TAGLN2 PE=1 SV=3 - [TAGL2_HUMAN]	40.7	1	7	28	199	22.3772	8.25049
P37837	Transaldolase OS=Homo sapiens GN=TALDO1 PE=1 SV=2 - [TALDO_HUMAN]	5.93	1	2	2	337	37.5165	6.81494
P37840	Alpha-synuclein OS=Homo sapiens GN=SNCA PE=1 SV=1 - [SYUA_HUMAN]	15.71	1	1	1	140	14.4512	4.70361
P38117	Electron transfer flavoprotein subunit beta OS=Homo sapiens GN=ETFB PE=1 SV=3 - [ETFB_HUMAN]	31.76	1	6	8	255	27.8262	8.104
P38159	RNA-binding motif protein, X chromosome OS=Homo sapiens GN=RBMX PE=1 SV=3 - [RBMX_HUMAN]	12.79	2	4	8	391	42.3063	10.0522
P38398	Breast cancer type 1 susceptibility protein OS=Homo sapiens GN=BRCA1 PE=1 SV=2 - [BRCA1_HUMAN]	1.56	1	1	1	1863	207.592	5.41455
P38570	Integrin alpha-E OS=Homo sapiens GN=ITGAE PE=1 SV=3 - [ITAE_HUMAN]	1.1	1	1	1	1179	130.077	5.74463
P38606	V-type proton ATPase catalytic subunit A OS=Homo sapiens GN=ATP6V1A PE=1 SV=2 - [VATA_HUMAN]	28.04	1	12	15	617	68.2605	5.51611
P38646	Stress-70 protein, mitochondrial OS=Homo sapiens GN=HSPA9 PE=1 SV=2 - [GRP75_HUMAN]	35.35	1	18	33	679	73.6348	6.16357
P38919	Eukaryotic initiation factor 4A-III OS=Homo sapiens GN=EIF4A3 PE=1 SV=4 - [IF4A3_HUMAN]	17.76	1	4	6	411	46.8412	6.72705
P39019	40S ribosomal protein S19 OS=Homo sapiens GN=RPS19 PE=1 SV=2 - [RS19_HUMAN]	24.83	1	3	5	145	16.0505	10.3159
P39023	60S ribosomal protein L3 OS=Homo sapiens GN=RPL3 PE=1 SV=2 - [RL3_HUMAN]	12.41	1	4	5	403	46.0798	10.1841
P39059	Collagen alpha-1(XV) chain OS=Homo sapiens GN=COL15A1 PE=1 SV=2 - [COFA1_HUMAN]	1.15	1	1	1	1388	141.632	4.99561
P39060	Collagen alpha-1(XVIII) chain OS=Homo sapiens GN=COL18A1 PE=1 SV=5 - [COIA1_HUMAN]	5.82	1	5	12	1754	178.077	6.01123
P39210	Protein Mpv17 OS=Homo sapiens GN=MPV17 PE=1 SV=1 - [MPV17_HUMAN]	13.07	1	1	1	176	19.7204	9.46631
P39656	Dolichyl-diphosphooligosaccharide--protein glycosyltransferase 48 kDa subunit OS=Homo sapiens GN=DDOST PE=1 SV=4 - [OST48_HUMAN]	4.39	1	2	3	456	50.769	6.55127
P39687	Acidic leucine-rich nuclear phosphoprotein 32 family member A OS=Homo sapiens GN=ANP32A PE=1 SV=1 - [AN32A_HUMAN]	6.43	2	1	1	249	28.5683	4.09424
P39748	Flap endonuclease 1 OS=Homo sapiens GN=FEN1 PE=1 SV=1 - [FEN1_HUMAN]	7.63	1	1	1	380	42.5661	8.6167
P40121	Macrophage-capping protein OS=Homo sapiens GN=CAPG PE=1 SV=2 - [CAPG_HUMAN]	22.13	1	4	5	348	38.4745	6.18896
P40123	Adenylyl cyclase-associated protein 2 OS=Homo sapiens GN=CAP2 PE=1 SV=1 - [CAP2_HUMAN]	9.43	1	2	2	477	52.7908	6.3667
P40200	T-cell surface protein tactile OS=Homo sapiens GN=CD96 PE=1 SV=2 - [TACT_HUMAN]	5.3	1	1	1	585	65.5919	7.12256
P40227	T-complex protein 1 subunit zeta OS=Homo sapiens GN=CCT6A PE=1 SV=3 - [TCPZ_HUMAN]	20.9	1	6	15	531	57.9876	6.68311
P40238	Thrombopoietin receptor OS=Homo sapiens GN=MPL PE=1 SV=1 - [TPOR_HUMAN]	4.41	1	1	1	635	71.1993	6.48096
P40306	Proteasome subunit beta type-10 OS=Homo sapiens GN=PSMB10 PE=1 SV=1 - [PSB10_HUMAN]	7.33	1	1	2	273	28.9181	7.81104
P40429	60S ribosomal protein L13a OS=Homo sapiens GN=RPL13A PE=1 SV=2 - [RL13A_HUMAN]	11.33	2	3	3	203	23.5624	10.9312
P40617	ADP-ribosylation factor-like protein 4A OS=Homo sapiens GN=ARL4A PE=1 SV=2 - [ARL4A_HUMAN]	9.5	1	1	1	200	22.6009	9.17334
P40763	Signal transducer and activator of transcription 3 OS=Homo sapiens GN=STAT3 PE=1 SV=2 - [STAT3_HUMAN]	15.58	1	6	10	770	88.0114	6.30322
P40818	Ubiquitin carboxyl-terminal hydrolase 8 OS=Homo sapiens GN=USP8 PE=1 SV=1 - [UBP8_HUMAN]	1.52	1	1	1	1118	127.444	8.51416
P40855	Peroxisomal biogenesis factor 19 OS=Homo sapiens GN=PEX19 PE=1 SV=1 - [PEX19_HUMAN]	5.35	1	1	1	299	32.7856	4.33545
P40925	Malate dehydrogenase, cytoplasmic OS=Homo sapiens GN=MDH1 PE=1 SV=4 - [MDHC_HUMAN]	38.02	1	11	23	334	36.403	7.35693
P40926	Malate dehydrogenase, mitochondrial OS=Homo sapiens GN=MDH2 PE=1 SV=3 - [MDHM_HUMAN]	47.93	1	13	31	338	35.4807	8.67529
P40939	Trifunctional enzyme subunit alpha, mitochondrial OS=Homo sapiens GN=HADHA PE=1 SV=2 - [ECHA_HUMAN]	32.24	1	16	42	763	82.9469	9.0415
P41091	Eukaryotic translation initiation factor 2 subunit 3 OS=Homo sapiens GN=EIF2S3 PE=1 SV=3 - [IF2G_HUMAN]	17.37	2	4	5	472	51.0772	8.39697
P41208	Centrin-2 OS=Homo sapiens GN=CETN2 PE=1 SV=1 - [CETN2_HUMAN]	23.26	2	3	5	172	19.7259	4.99561
P41217	OX-2 membrane glycoprotein OS=Homo sapiens GN=CD200 PE=1 SV=4 - [OX2G_HUMAN]	11.87	1	1	1	278	31.2442	8.51416
P41221	Protein Wnt-5a OS=Homo sapiens GN=WNT5A PE=1 SV=2 - [WNT5A_HUMAN]	4.74	1	1	1	380	42.3114	8.45557
P41222	Prostaglandin-H2 D-isomerase OS=Homo sapiens GN=PTGDS PE=1 SV=1 - [PTGDS_HUMAN]	8.95	1	1	1	190	21.0153	7.79639
P41226	Ubiquitin-like modifier-activating enzyme 7 OS=Homo sapiens GN=UBA7 PE=1 SV=2 - [UBA7_HUMAN]	2.67	1	1	1	1012	111.624	6.03662
P41227	N-alpha-acetyltransferase 10 OS=Homo sapiens GN=NAA10 PE=1 SV=1 - [NAA10_HUMAN]	5.96	1	1	1	235	26.4419	5.64307
P41250	Glycine--tRNA ligase OS=Homo sapiens GN=GARS PE=1 SV=3 - [SYG_HUMAN]	5.28	1	2	3	739	83.1126	7.03467
P41252	Isoleucine--tRNA ligase, cytoplasmic OS=Homo sapiens GN=IARS PE=1 SV=2 - [SYIC_HUMAN]	1.03	1	1	1	1262	144.406	6.15088
P42025	Beta-centractin OS=Homo sapiens GN=ACTR1B PE=1 SV=1 - [ACTY_HUMAN]	25.53	1	5	12	376	42.2667	6.40479
P42126	Enoyl-CoA delta isomerase 1, mitochondrial OS=Homo sapiens GN=ECI1 PE=1 SV=1 - [ECI1_HUMAN]	8.28	1	2	2	302	32.7952	8.54346
P42167	Lamina-associated polypeptide 2, isoforms beta/gamma OS=Homo sapiens GN=TMPO PE=1 SV=2 - [LAP2B_HUMAN]	16.52	2	5	8	454	50.6395	9.37842
P42224	Signal transducer and activator of transcription 1-alpha/beta OS=Homo sapiens GN=STAT1 PE=1 SV=2 - [STAT1_HUMAN]	7.6	1	4	5	750	87.2795	6.04932
P42229	Signal transducer and activator of transcription 5A OS=Homo sapiens GN=STAT5A PE=1 SV=1 - [STA5A_HUMAN]	2.02	1	1	1	794	90.5903	6.39209
P42261	Glutamate receptor 1 OS=Homo sapiens GN=GRIA1 PE=1 SV=2 - [GRIA1_HUMAN]	1.1	1	1	1	906	101.441	7.7085
P42330	Aldo-keto reductase family 1 member C3 OS=Homo sapiens GN=AKR1C3 PE=1 SV=4 - [AK1C3_HUMAN]	17.03	2	3	4	323	36.8298	7.94287
P42345	Serine/threonine-protein kinase mTOR OS=Homo sapiens GN=MTOR PE=1 SV=1 - [MTOR_HUMAN]	0.55	1	1	1	2549	288.707	7.1665
P42566	Epidermal growth factor receptor substrate 15 OS=Homo sapiens GN=EPS15 PE=1 SV=2 - [EPS15_HUMAN]	2.57	1	1	2	896	98.5948	4.64014
P42677	40S ribosomal protein S27 OS=Homo sapiens GN=RPS27 PE=1 SV=3 - [RS27_HUMAN]	25	2	2	2	84	9.45484	9.45166
P42681	Tyrosine-protein kinase TXK OS=Homo sapiens GN=TXK PE=1 SV=3 - [TXK_HUMAN]	7.59	1	2	2	527	61.2187	7.97217
P42684	Abelson tyrosine-protein kinase 2 OS=Homo sapiens GN=ABL2 PE=1 SV=1 - [ABL2_HUMAN]	1.78	1	1	1	1182	128.263	8.07471
P42704	Leucine-rich PPR motif-containing protein, mitochondrial OS=Homo sapiens GN=LRPPRC PE=1 SV=3 - [LPPRC_HUMAN]	11.05	1	10	11	1394	157.805	6.12549
P42765	3-ketoacyl-CoA thiolase, mitochondrial OS=Homo sapiens GN=ACAA2 PE=1 SV=2 - [THIM_HUMAN]	30.98	1	9	17	397	41.8976	8.08936
P42785	Lysosomal Pro-X carboxypeptidase OS=Homo sapiens GN=PRCP PE=1 SV=1 - [PCP_HUMAN]	2.02	1	1	1	496	55.7639	7.21045
P42892	Endothelin-converting enzyme 1 OS=Homo sapiens GN=ECE1 PE=1 SV=2 - [ECE1_HUMAN]	3.9	1	1	1	770	87.1082	5.88428
P43003	Excitatory amino acid transporter 1 OS=Homo sapiens GN=SLC1A3 PE=1 SV=1 - [EAA1_HUMAN]	15.5	2	7	17	542	59.5337	8.41162
P43004	Excitatory amino acid transporter 2 OS=Homo sapiens GN=SLC1A2 PE=1 SV=2 - [EAA2_HUMAN]	6.1	1	2	3	574	62.0638	6.53662
P43007	Neutral amino acid transporter A OS=Homo sapiens GN=SLC1A4 PE=1 SV=1 - [SATT_HUMAN]	7.14	1	2	2	532	55.6876	6.25244
P43034	Platelet-activating factor acetylhydrolase IB subunit alpha OS=Homo sapiens GN=PAFAH1B1 PE=1 SV=2 - [LIS1_HUMAN]	20.98	1	5	8	410	46.6082	7.37158
P43121	Cell surface glycoprotein MUC18 OS=Homo sapiens GN=MCAM PE=1 SV=2 - [MUC18_HUMAN]	5.11	1	1	1	646	71.5626	5.75732
P43146	Netrin receptor DCC OS=Homo sapiens GN=DCC PE=1 SV=2 - [DCC_HUMAN]	1.17	1	1	1	1447	158.357	6.771
P43155	Carnitine O-acetyltransferase OS=Homo sapiens GN=CRAT PE=1 SV=5 - [CACP_HUMAN]	3.35	1	1	1	626	70.8123	8.44092
P43243	Matrin-3 OS=Homo sapiens GN=MATR3 PE=1 SV=2 - [MATR3_HUMAN]	17	1	8	23	847	94.5648	6.25244
P43246	DNA mismatch repair protein Msh2 OS=Homo sapiens GN=MSH2 PE=1 SV=1 - [MSH2_HUMAN]	1.5	1	1	1	934	104.677	5.77002
P43304	Glycerol-3-phosphate dehydrogenase, mitochondrial OS=Homo sapiens GN=GPD2 PE=1 SV=3 - [GPDM_HUMAN]	5.5	1	3	3	727	80.8016	7.69385
P43307	Translocon-associated protein subunit alpha OS=Homo sapiens GN=SSR1 PE=1 SV=3 - [SSRA_HUMAN]	5.24	1	1	1	286	32.2153	4.48779
P43351	DNA repair protein RAD52 homolog OS=Homo sapiens GN=RAD52 PE=1 SV=1 - [RAD52_HUMAN]	9.09	1	1	1	418	46.14	8.25049
P43356	Melanoma-associated antigen 2 OS=Homo sapiens GN=MAGEA2 PE=1 SV=1 - [MAGA2_HUMAN]	4.78	1	1	1	314	35.0326	4.71631
P43357	Melanoma-associated antigen 3 OS=Homo sapiens GN=MAGEA3 PE=1 SV=1 - [MAGA3_HUMAN]	10.51	1	1	1	314	34.7253	4.58936
P43378	Tyrosine-protein phosphatase non-receptor type 9 OS=Homo sapiens GN=PTPN9 PE=1 SV=1 - [PTN9_HUMAN]	2.7	1	1	1	593	67.9768	8.01611
P43487	Ran-specific GTPase-activating protein OS=Homo sapiens GN=RANBP1 PE=1 SV=1 - [RANG_HUMAN]	32.84	1	3	4	201	23.2956	5.2876
P43490	Nicotinamide phosphoribosyltransferase OS=Homo sapiens GN=NAMPT PE=1 SV=1 - [NAMPT_HUMAN]	28.11	1	7	9	491	55.4866	7.15186
P43657	Lysophosphatidic acid receptor 6 OS=Homo sapiens GN=LPAR6 PE=1 SV=3 - [LPAR6_HUMAN]	9.59	1	1	1	344	39.3652	8.98291
P43686	26S protease regulatory subunit 6B OS=Homo sapiens GN=PSMC4 PE=1 SV=2 - [PRS6B_HUMAN]	32.3	1	6	7	418	47.3365	5.21143
P45880	Voltage-dependent anion-selective channel protein 2 OS=Homo sapiens GN=VDAC2 PE=1 SV=2 - [VDAC2_HUMAN]	41.5	1	8	24	294	31.5465	7.56201
P45954	Short/branched chain specific acyl-CoA dehydrogenase, mitochondrial OS=Homo sapiens GN=ACADSB PE=1 SV=1 - [ACDSB_HUMAN]	6.48	1	1	1	432	47.4553	6.99072
P45973	Chromobox protein homolog 5 OS=Homo sapiens GN=CBX5 PE=1 SV=1 - [CBX5_HUMAN]	13.61	1	2	2	191	22.2111	5.85889
P45974	Ubiquitin carboxyl-terminal hydrolase 5 OS=Homo sapiens GN=USP5 PE=1 SV=2 - [UBP5_HUMAN]	16.43	1	7	10	858	95.7253	5.03369
P46013	Antigen KI-67 OS=Homo sapiens GN=MKI67 PE=1 SV=2 - [KI67_HUMAN]	0.37	1	1	1	3256	358.474	9.45166
P46020	Phosphorylase b kinase regulatory subunit alpha, skeletal muscle isoform OS=Homo sapiens GN=PHKA1 PE=1 SV=2 - [KPB1_HUMAN]	1.14	1	1	1	1223	137.225	6.18896
P46060	Ran GTPase-activating protein 1 OS=Homo sapiens GN=RANGAP1 PE=1 SV=1 - [RAGP1_HUMAN]	4.94	1	2	2	587	63.5023	4.67822
P46063	ATP-dependent DNA helicase Q1 OS=Homo sapiens GN=RECQL PE=1 SV=3 - [RECQ1_HUMAN]	2.16	1	1	1	649	73.41	7.88428
P46108	Adapter molecule crk OS=Homo sapiens GN=CRK PE=1 SV=2 - [CRK_HUMAN]	21.05	1	4	5	304	33.81	5.5542
P46109	Crk-like protein OS=Homo sapiens GN=CRKL PE=1 SV=1 - [CRKL_HUMAN]	30.69	1	6	7	303	33.7559	6.7417
P46379	Large proline-rich protein BAG6 OS=Homo sapiens GN=BAG6 PE=1 SV=2 - [BAG6_HUMAN]	6.27	1	5	6	1132	119.334	5.60498
P46459	Vesicle-fusing ATPase OS=Homo sapiens GN=NSF PE=1 SV=3 - [NSF_HUMAN]	10.48	1	6	6	744	82.5421	6.94678
P46531	Neurogenic locus notch homolog protein 1 OS=Homo sapiens GN=NOTCH1 PE=1 SV=4 - [NOTC1_HUMAN]	1.33	1	1	1	2555	272.323	5.12256
P46734	Dual specificity mitogen-activated protein kinase kinase 3 OS=Homo sapiens GN=MAP2K3 PE=1 SV=2 - [MP2K3_HUMAN]	4.03	1	1	1	347	39.2929	7.43018
P46776	60S ribosomal protein L27a OS=Homo sapiens GN=RPL27A PE=1 SV=2 - [RL27A_HUMAN]	16.22	1	2	3	148	16.551	11.0044
P46777	60S ribosomal protein L5 OS=Homo sapiens GN=RPL5 PE=1 SV=3 - [RL5_HUMAN]	13.47	1	3	3	297	34.3407	9.71533
P46778	60S ribosomal protein L21 OS=Homo sapiens GN=RPL21 PE=1 SV=2 - [RL21_HUMAN]	9.38	1	1	3	160	18.5531	10.4917
P46779	60S ribosomal protein L28 OS=Homo sapiens GN=RPL28 PE=1 SV=3 - [RL28_HUMAN]	27.74	1	4	4	137	15.7377	12.0151
P46781	40S ribosomal protein S9 OS=Homo sapiens GN=RPS9 PE=1 SV=3 - [RS9_HUMAN]	21.65	1	5	6	194	22.5776	10.6528
P46782	40S ribosomal protein S5 OS=Homo sapiens GN=RPS5 PE=1 SV=4 - [RS5_HUMAN]	17.16	1	4	4	204	22.8621	9.71533
P46783	40S ribosomal protein S10 OS=Homo sapiens GN=RPS10 PE=1 SV=1 - [RS10_HUMAN]	9.7	2	1	2	165	18.8859	10.1548
P46821	Microtubule-associated protein 1B OS=Homo sapiens GN=MAP1B PE=1 SV=2 - [MAP1B_HUMAN]	37.4	1	51	134	2468	270.468	4.80518
P46937	Transcriptional coactivator YAP1 OS=Homo sapiens GN=YAP1 PE=1 SV=2 - [YAP1_HUMAN]	7.34	1	1	1	504	54.4275	5.17334
P46939	Utrophin OS=Homo sapiens GN=UTRN PE=1 SV=2 - [UTRO_HUMAN]	0.52	1	1	1	3433	394.22	5.32568
P46940	Ras GTPase-activating-like protein IQGAP1 OS=Homo sapiens GN=IQGAP1 PE=1 SV=1 - [IQGA1_HUMAN]	16.6	2	17	20	1657	189.134	6.48096
P46976	Glycogenin-1 OS=Homo sapiens GN=GYG1 PE=1 SV=4 - [GLYG_HUMAN]	3.14	1	1	1	350	39.3586	5.52881
P46977	Dolichyl-diphosphooligosaccharide--protein glycosyltransferase subunit STT3A OS=Homo sapiens GN=STT3A PE=1 SV=2 - [STT3A_HUMAN]	3.12	1	2	3	705	80.4768	8.07471
P47712	Cytosolic phospholipase A2 OS=Homo sapiens GN=PLA2G4A PE=1 SV=2 - [PA24A_HUMAN]	2.27	1	1	1	749	85.1842	5.37646
P47736	Rap1 GTPase-activating protein 1 OS=Homo sapiens GN=RAP1GAP PE=1 SV=2 - [RPGP1_HUMAN]	8.3	1	3	4	663	73.3154	5.8208
P47755	F-actin-capping protein subunit alpha-2 OS=Homo sapiens GN=CAPZA2 PE=1 SV=3 - [CAZA2_HUMAN]	32.17	1	5	6	286	32.9286	5.84619
P47756	F-actin-capping protein subunit beta OS=Homo sapiens GN=CAPZB PE=1 SV=4 - [CAPZB_HUMAN]	24.91	1	4	8	277	31.3308	5.59229
P47888	Olfactory receptor 3A3 OS=Homo sapiens GN=OR3A3 PE=2 SV=3 - [OR3A3_HUMAN]	8.1	1	1	1	321	34.94	7.35693
P47897	Glutamine--tRNA ligase OS=Homo sapiens GN=QARS PE=1 SV=1 - [SYQ_HUMAN]	6.19	1	3	5	775	87.7429	7.15186
P47914	60S ribosomal protein L29 OS=Homo sapiens GN=RPL29 PE=1 SV=2 - [RL29_HUMAN]	9.43	1	1	2	159	17.7411	11.6636
P47974	Zinc finger protein 36, C3H1 type-like 2 OS=Homo sapiens GN=ZFP36L2 PE=1 SV=3 - [TISD_HUMAN]	9.11	1	1	2	494	51.0308	8.1626
P47985	Cytochrome b-c1 complex subunit Rieske, mitochondrial OS=Homo sapiens GN=UQCRFS1 PE=1 SV=2 - [UCRI_HUMAN]	8.03	1	2	2	274	29.6494	8.32373
P47989	Xanthine dehydrogenase/oxidase OS=Homo sapiens GN=XDH PE=1 SV=4 - [XDH_HUMAN]	2.18	1	1	1	1333	146.33	7.66455
P48047	ATP synthase subunit O, mitochondrial OS=Homo sapiens GN=ATP5O PE=1 SV=1 - [ATPO_HUMAN]	53.05	1	8	16	213	23.2627	9.96436
P48052	Carboxypeptidase A2 OS=Homo sapiens GN=CPA2 PE=1 SV=3 - [CBPA2_HUMAN]	7.88	1	1	1	419	47.0006	6.03662
P48059	LIM and senescent cell antigen-like-containing domain protein 1 OS=Homo sapiens GN=LIMS1 PE=1 SV=4 - [LIMS1_HUMAN]	3.69	1	1	1	325	37.2258	8.04541
P48066	Sodium- and chloride-dependent GABA transporter 3 OS=Homo sapiens GN=SLC6A11 PE=2 SV=1 - [S6A11_HUMAN]	4.27	1	2	3	632	70.5585	6.88818
P48147	Prolyl endopeptidase OS=Homo sapiens GN=PREP PE=1 SV=2 - [PPCE_HUMAN]	4.79	1	2	2	710	80.648	5.85889
P48165	Gap junction alpha-8 protein OS=Homo sapiens GN=GJA8 PE=1 SV=3 - [CXA8_HUMAN]	1.62	1	1	1	433	48.1986	5.2749
P48167	Glycine receptor subunit beta OS=Homo sapiens GN=GLRB PE=1 SV=1 - [GLRB_HUMAN]	2.62	1	1	1	497	56.0861	8.85107
P48357	Leptin receptor OS=Homo sapiens GN=LEPR PE=1 SV=2 - [LEPR_HUMAN]	1.89	1	1	1	1165	132.408	6.52197
P48380	Transcription factor RFX3 OS=Homo sapiens GN=RFX3 PE=1 SV=2 - [RFX3_HUMAN]	5.07	1	1	1	749	83.4772	5.99854
P48426	Phosphatidylinositol 5-phosphate 4-kinase type-2 alpha OS=Homo sapiens GN=PIP4K2A PE=1 SV=2 - [PI42A_HUMAN]	3.45	1	1	1	406	46.1955	6.99072
P48431	Transcription factor SOX-2 OS=Homo sapiens GN=SOX2 PE=1 SV=1 - [SOX2_HUMAN]	5.05	1	2	3	317	34.2875	9.74463
P48444	Coatomer subunit delta OS=Homo sapiens GN=ARCN1 PE=1 SV=1 - [COPD_HUMAN]	7.24	1	3	3	511	57.1741	6.21436
P48449	Lanosterol synthase OS=Homo sapiens GN=LSS PE=1 SV=1 - [ERG7_HUMAN]	1.78	1	1	1	732	83.2551	6.60986
P48506	Glutamate--cysteine ligase catalytic subunit OS=Homo sapiens GN=GCLC PE=1 SV=2 - [GSH1_HUMAN]	3.45	1	1	1	637	72.7193	6.0874
P48507	Glutamate--cysteine ligase regulatory subunit OS=Homo sapiens GN=GCLM PE=1 SV=1 - [GSH0_HUMAN]	5.47	1	1	1	274	30.7078	6.02393
P48556	26S proteasome non-ATPase regulatory subunit 8 OS=Homo sapiens GN=PSMD8 PE=1 SV=2 - [PSMD8_HUMAN]	4.57	1	1	1	350	39.5868	9.70068
P48634	Protein PRRC2A OS=Homo sapiens GN=PRRC2A PE=1 SV=3 - [PRC2A_HUMAN]	0.83	1	1	1	2157	228.724	9.45166
P48637	Glutathione synthetase OS=Homo sapiens GN=GSS PE=1 SV=1 - [GSHB_HUMAN]	23.63	1	5	5	474	52.3523	5.92236
P48643	T-complex protein 1 subunit epsilon OS=Homo sapiens GN=CCT5 PE=1 SV=1 - [TCPE_HUMAN]	35.3	1	11	19	541	59.6328	5.65576
P48651	Phosphatidylserine synthase 1 OS=Homo sapiens GN=PTDSS1 PE=1 SV=1 - [PTSS1_HUMAN]	7.61	1	1	1	473	55.4911	8.42627
P48681	Nestin OS=Homo sapiens GN=NES PE=1 SV=2 - [NEST_HUMAN]	45.4	1	63	126	1621	177.332	4.36084
P48735	Isocitrate dehydrogenase [NADP], mitochondrial OS=Homo sapiens GN=IDH2 PE=1 SV=2 - [IDHP_HUMAN]	26.33	1	8	37	452	50.8769	8.68994
P48745	Protein NOV homolog OS=Homo sapiens GN=NOV PE=1 SV=1 - [NOV_HUMAN]	4.76	1	1	1	357	39.1355	7.72314
P49005	DNA polymerase delta subunit 2 OS=Homo sapiens GN=POLD2 PE=1 SV=1 - [DPOD2_HUMAN]	4.26	1	1	1	469	51.257	5.57959
P49006	MARCKS-related protein OS=Homo sapiens GN=MARCKSL1 PE=1 SV=2 - [MRP_HUMAN]	6.67	1	1	1	195	19.5172	4.66553
P49006	MARCKS-related protein OS=Homo sapiens GN=MARCKSL1 PE=1 SV=2 - [MRP_HUMAN]	7.69	1	1	1	195	19.5172	4.66553
P49023	Paxillin OS=Homo sapiens GN=PXN PE=1 SV=3 - [PAXI_HUMAN]	5.08	1	1	1	591	64.4639	6.18896
P49189	4-trimethylaminobutyraldehyde dehydrogenase OS=Homo sapiens GN=ALDH9A1 PE=1 SV=3 - [AL9A1_HUMAN]	24.7	1	10	15	494	53.767	5.87158
P49207	60S ribosomal protein L34 OS=Homo sapiens GN=RPL34 PE=1 SV=3 - [RL34_HUMAN]	5.98	1	1	1	117	13.2845	11.4731
P49247	Ribose-5-phosphate isomerase OS=Homo sapiens GN=RPIA PE=1 SV=3 - [RPIA_HUMAN]	5.14	1	1	1	311	33.248	8.54346
P49257	Protein ERGIC-53 OS=Homo sapiens GN=LMAN1 PE=1 SV=2 - [LMAN1_HUMAN]	24.9	1	5	6	510	57.513	6.771
P49327	Fatty acid synthase OS=Homo sapiens GN=FASN PE=1 SV=3 - [FAS_HUMAN]	15.65	1	25	30	2511	273.254	6.44287
P49354	Protein farnesyltransferase/geranylgeranyltransferase type-1 subunit alpha OS=Homo sapiens GN=FNTA PE=1 SV=1 - [FNTA_HUMAN]	4.75	1	1	2	379	44.3811	5.08447
P49368	T-complex protein 1 subunit gamma OS=Homo sapiens GN=CCT3 PE=1 SV=4 - [TCPG_HUMAN]	34.31	1	13	24	545	60.4953	6.49365
P49411	Elongation factor Tu, mitochondrial OS=Homo sapiens GN=TUFM PE=1 SV=2 - [EFTU_HUMAN]	32.08	1	9	18	452	49.5102	7.60596
P49419	Alpha-aminoadipic semialdehyde dehydrogenase OS=Homo sapiens GN=ALDH7A1 PE=1 SV=5 - [AL7A1_HUMAN]	15.96	1	5	6	539	58.4501	7.98682
P49441	Inositol polyphosphate 1-phosphatase OS=Homo sapiens GN=INPP1 PE=1 SV=1 - [INPP_HUMAN]	3.01	1	1	1	399	43.9702	5.26221
P49454	Centromere protein F OS=Homo sapiens GN=CENPF PE=1 SV=2 - [CENPF_HUMAN]	0.47	1	1	1	3210	367.537	5.07178
P49458	Signal recognition particle 9 kDa protein OS=Homo sapiens GN=SRP9 PE=1 SV=2 - [SRP09_HUMAN]	12.79	1	1	1	86	10.1051	7.97217
P49585	Choline-phosphate cytidylyltransferase A OS=Homo sapiens GN=PCYT1A PE=1 SV=2 - [PCY1A_HUMAN]	4.09	1	1	1	367	41.7048	7.25439
P49588	Alanine--tRNA ligase, cytoplasmic OS=Homo sapiens GN=AARS PE=1 SV=2 - [SYAC_HUMAN]	17.56	1	9	12	968	106.743	5.52881
P49589	Cysteine--tRNA ligase, cytoplasmic OS=Homo sapiens GN=CARS PE=1 SV=3 - [SYCC_HUMAN]	3.07	1	1	2	748	85.4192	6.75635
P49590	Probable histidine--tRNA ligase, mitochondrial OS=Homo sapiens GN=HARS2 PE=1 SV=1 - [SYHM_HUMAN]	1.78	2	1	1	506	56.8517	8.23584
P49591	Serine--tRNA ligase, cytoplasmic OS=Homo sapiens GN=SARS PE=1 SV=3 - [SYSC_HUMAN]	15.56	1	4	4	514	58.7401	6.43018
P49593	Protein phosphatase 1F OS=Homo sapiens GN=PPM1F PE=1 SV=3 - [PPM1F_HUMAN]	5.73	1	1	1	454	49.8001	5.09717
P49711	Transcriptional repressor CTCF OS=Homo sapiens GN=CTCF PE=1 SV=1 - [CTCF_HUMAN]	2.48	1	1	1	727	82.7324	6.96143
P49720	Proteasome subunit beta type-3 OS=Homo sapiens GN=PSMB3 PE=1 SV=2 - [PSB3_HUMAN]	23.41	1	3	3	205	22.9335	6.55127
P49721	Proteasome subunit beta type-2 OS=Homo sapiens GN=PSMB2 PE=1 SV=1 - [PSB2_HUMAN]	11.44	1	2	2	201	22.8217	7.02002
P49747	Cartilage oligomeric matrix protein OS=Homo sapiens GN=COMP PE=1 SV=2 - [COMP_HUMAN]	4.76	1	1	1	757	82.8076	4.60205
P49748	Very long-chain specific acyl-CoA dehydrogenase, mitochondrial OS=Homo sapiens GN=ACADVL PE=1 SV=1 - [ACADV_HUMAN]	32.37	1	11	15	655	70.3454	8.74854
P49750	YLP motif-containing protein 1 OS=Homo sapiens GN=YLPM1 PE=1 SV=3 - [YLPM1_HUMAN]	0.82	1	1	1	1951	219.849	6.56592
P49755	Transmembrane emp24 domain-containing protein 10 OS=Homo sapiens GN=TMED10 PE=1 SV=2 - [TMEDA_HUMAN]	12.79	1	2	3	219	24.96	7.44482
P49757	Protein numb homolog OS=Homo sapiens GN=NUMB PE=1 SV=2 - [NUMB_HUMAN]	3.53	1	1	2	651	70.7594	8.51416
P49773	Histidine triad nucleotide-binding protein 1 OS=Homo sapiens GN=HINT1 PE=1 SV=2 - [HINT1_HUMAN]	34.13	1	3	4	126	13.7931	6.94678
P49792	E3 SUMO-protein ligase RanBP2 OS=Homo sapiens GN=RANBP2 PE=1 SV=2 - [RBP2_HUMAN]	1.58	1	2	2	3224	357.974	6.20166
P49795	Regulator of G-protein signaling 19 OS=Homo sapiens GN=RGS19 PE=1 SV=1 - [RGS19_HUMAN]	10.6	1	1	1	217	24.6196	5.61768
P49821	NADH dehydrogenase [ubiquinone] flavoprotein 1, mitochondrial OS=Homo sapiens GN=NDUFV1 PE=1 SV=4 - [NDUV1_HUMAN]	13.58	1	4	4	464	50.7848	8.20654
P49841	Glycogen synthase kinase-3 beta OS=Homo sapiens GN=GSK3B PE=1 SV=2 - [GSK3B_HUMAN]	6.9	1	1	1	420	46.7149	8.77783
P49902	Cytosolic purine 5'-nucleotidase OS=Homo sapiens GN=NT5C2 PE=1 SV=1 - [5NTC_HUMAN]	5.17	1	1	2	561	64.9283	6.13818
P49915	GMP synthase [glutamine-hydrolyzing] OS=Homo sapiens GN=GMPS PE=1 SV=1 - [GUAA_HUMAN]	2.02	1	1	1	693	76.667	6.87354
P49916	DNA ligase 3 OS=Homo sapiens GN=LIG3 PE=1 SV=2 - [DNLI3_HUMAN]	3.17	1	1	1	1009	112.835	9.01221
P49961	Ectonucleoside triphosphate diphosphohydrolase 1 OS=Homo sapiens GN=ENTPD1 PE=1 SV=1 - [ENTP1_HUMAN]	2.55	1	1	1	510	57.9271	6.34131
P50135	Histamine N-methyltransferase OS=Homo sapiens GN=HNMT PE=1 SV=1 - [HNMT_HUMAN]	28.08	1	5	9	292	33.2736	5.33838
P50148	Guanine nucleotide-binding protein G(q) subunit alpha OS=Homo sapiens GN=GNAQ PE=1 SV=4 - [GNAQ_HUMAN]	3.9	1	1	1	359	42.1153	5.68115
P50150	Guanine nucleotide-binding protein G(I)/G(S)/G(O) subunit gamma-4 OS=Homo sapiens GN=GNG4 PE=1 SV=1 - [GBG4_HUMAN]	21.33	1	1	1	75	8.38319	7.07861
P50151	Guanine nucleotide-binding protein G(I)/G(S)/G(O) subunit gamma-10 OS=Homo sapiens GN=GNG10 PE=1 SV=1 - [GBG10_HUMAN]	52.94	1	2	4	68	7.20068	7.85498
P50213	Isocitrate dehydrogenase [NAD] subunit alpha, mitochondrial OS=Homo sapiens GN=IDH3A PE=1 SV=1 - [IDH3A_HUMAN]	13.66	1	3	5	366	39.5661	6.91748
P50238	Cysteine-rich protein 1 OS=Homo sapiens GN=CRIP1 PE=1 SV=3 - [CRIP1_HUMAN]	36.36	1	1	4	77	8.52701	8.74854
P50336	Protoporphyrinogen oxidase OS=Homo sapiens GN=PPOX PE=1 SV=1 - [PPOX_HUMAN]	9.01	1	2	6	477	50.7337	8.1626
P50395	Rab GDP dissociation inhibitor beta OS=Homo sapiens GN=GDI2 PE=1 SV=2 - [GDIB_HUMAN]	46.29	1	14	29	445	50.6309	6.46826
P50402	Emerin OS=Homo sapiens GN=EMD PE=1 SV=1 - [EMD_HUMAN]	20.87	1	3	7	254	28.9759	5.50342
P50416	Carnitine O-palmitoyltransferase 1, liver isoform OS=Homo sapiens GN=CPT1A PE=1 SV=2 - [CPT1A_HUMAN]	4.14	1	3	3	773	88.3107	8.646
P50440	Glycine amidinotransferase, mitochondrial OS=Homo sapiens GN=GATM PE=1 SV=1 - [GATM_HUMAN]	28.84	1	7	10	423	48.4243	8.04541
P50454	Serpin H1 OS=Homo sapiens GN=SERPINH1 PE=1 SV=2 - [SERPH_HUMAN]	16.27	1	5	8	418	46.4112	8.68994
P50502	Hsc70-interacting protein OS=Homo sapiens GN=ST13 PE=1 SV=2 - [F10A1_HUMAN]	18.16	3	6	10	369	41.3055	5.2749
P50570	Dynamin-2 OS=Homo sapiens GN=DNM2 PE=1 SV=2 - [DYN2_HUMAN]	9.89	2	6	6	870	98.0032	7.44482
P50579	Methionine aminopeptidase 2 OS=Homo sapiens GN=METAP2 PE=1 SV=1 - [MAP2_HUMAN]	3.77	1	1	1	478	52.8581	5.8208
P50747	Biotin--protein ligase OS=Homo sapiens GN=HLCS PE=1 SV=1 - [BPL1_HUMAN]	2.48	1	1	1	726	80.7092	5.61768
P50851	Lipopolysaccharide-responsive and beige-like anchor protein OS=Homo sapiens GN=LRBA PE=1 SV=4 - [LRBA_HUMAN]	0.49	1	1	1	2863	318.906	5.60498
P50876	E3 ubiquitin-protein ligase RNF144A OS=Homo sapiens GN=RNF144A PE=1 SV=2 - [R144A_HUMAN]	7.53	1	1	1	292	32.8667	6.27783
P50895	Basal cell adhesion molecule OS=Homo sapiens GN=BCAM PE=1 SV=2 - [BCAM_HUMAN]	13.06	1	4	5	628	67.3626	5.80811
P50897	Palmitoyl-protein thioesterase 1 OS=Homo sapiens GN=PPT1 PE=1 SV=1 - [PPT1_HUMAN]	28.43	1	5	6	306	34.1713	6.52197
P50914	60S ribosomal protein L14 OS=Homo sapiens GN=RPL14 PE=1 SV=4 - [RL14_HUMAN]	10.23	1	2	3	215	23.417	10.9312
P50990	T-complex protein 1 subunit theta OS=Homo sapiens GN=CCT8 PE=1 SV=4 - [TCPQ_HUMAN]	25.18	1	12	17	548	59.5825	5.60498
P50991	T-complex protein 1 subunit delta OS=Homo sapiens GN=CCT4 PE=1 SV=4 - [TCPD_HUMAN]	32.47	1	13	19	539	57.8878	7.82568
P50993	Sodium/potassium-transporting ATPase subunit alpha-2 OS=Homo sapiens GN=ATP1A2 PE=1 SV=1 - [AT1A2_HUMAN]	11.47	2	8	16	1020	112.193	5.65576
P50995	Annexin A11 OS=Homo sapiens GN=ANXA11 PE=1 SV=1 - [ANX11_HUMAN]	5.35	1	2	2	505	54.3551	7.6499
P51114	Fragile X mental retardation syndrome-related protein 1 OS=Homo sapiens GN=FXR1 PE=1 SV=3 - [FXR1_HUMAN]	7.09	1	2	3	621	69.6779	6.15088
P51116	Fragile X mental retardation syndrome-related protein 2 OS=Homo sapiens GN=FXR2 PE=1 SV=2 - [FXR2_HUMAN]	3.27	1	1	1	673	74.178	6.22705
P51148	Ras-related protein Rab-5C OS=Homo sapiens GN=RAB5C PE=1 SV=2 - [RAB5C_HUMAN]	12.04	1	2	3	216	23.4678	8.41162
P51149	Ras-related protein Rab-7a OS=Homo sapiens GN=RAB7A PE=1 SV=1 - [RAB7A_HUMAN]	22.22	1	4	6	207	23.4748	6.69775
P51153	Ras-related protein Rab-13 OS=Homo sapiens GN=RAB13 PE=1 SV=1 - [RAB13_HUMAN]	11.33	3	2	4	203	22.7597	9.18799
P51157	Ras-related protein Rab-28 OS=Homo sapiens GN=RAB28 PE=1 SV=2 - [RAB28_HUMAN]	6.79	1	1	1	221	24.8256	5.97314
P51160	Cone cGMP-specific 3',5'-cyclic phosphodiesterase subunit alpha' OS=Homo sapiens GN=PDE6C PE=1 SV=2 - [PDE6C_HUMAN]	2.33	1	1	1	858	99.0831	5.71924
P51178	1-phosphatidylinositol 4,5-bisphosphate phosphodiesterase delta-1 OS=Homo sapiens GN=PLCD1 PE=1 SV=2 - [PLCD1_HUMAN]	22.22	1	9	10	756	85.611	6.69775
P51397	Death-associated protein 1 OS=Homo sapiens GN=DAP PE=1 SV=3 - [DAP1_HUMAN]	27.45	1	1	2	102	11.1577	9.31982
P51449	Nuclear receptor ROR-gamma OS=Homo sapiens GN=RORC PE=1 SV=2 - [RORG_HUMAN]	4.83	1	1	1	518	58.1582	8.54346
P51452	Dual specificity protein phosphatase 3 OS=Homo sapiens GN=DUSP3 PE=1 SV=1 - [DUS3_HUMAN]	21.62	1	3	4	185	20.4653	7.79639
P51531	Probable global transcription activator SNF2L2 OS=Homo sapiens GN=SMARCA2 PE=1 SV=2 - [SMCA2_HUMAN]	0.82	2	1	1	1590	181.166	7.1958
P51553	Isocitrate dehydrogenase [NAD] subunit gamma, mitochondrial OS=Homo sapiens GN=IDH3G PE=1 SV=1 - [IDH3G_HUMAN]	11.45	1	3	4	393	42.7671	8.49951
P51571	Translocon-associated protein subunit delta OS=Homo sapiens GN=SSR4 PE=1 SV=1 - [SSRD_HUMAN]	10.98	1	1	2	173	18.9866	6.15088
P51572	B-cell receptor-associated protein 31 OS=Homo sapiens GN=BCAP31 PE=1 SV=3 - [BAP31_HUMAN]	23.17	1	5	8	246	27.974	8.44092
P51587	Breast cancer type 2 susceptibility protein OS=Homo sapiens GN=BRCA2 PE=1 SV=2 - [BRCA2_HUMAN]	1.35	1	2	2	3418	383.986	6.72705
P51608	Methyl-CpG-binding protein 2 OS=Homo sapiens GN=MECP2 PE=1 SV=1 - [MECP2_HUMAN]	23.46	1	8	10	486	52.4087	9.94971
P51610	Host cell factor 1 OS=Homo sapiens GN=HCFC1 PE=1 SV=2 - [HCFC1_HUMAN]	2.46	1	2	2	2035	208.602	7.45947
P51648	Fatty aldehyde dehydrogenase OS=Homo sapiens GN=ALDH3A2 PE=1 SV=1 - [AL3A2_HUMAN]	25.36	3	9	10	485	54.8129	7.88428
P51649	Succinate-semialdehyde dehydrogenase, mitochondrial OS=Homo sapiens GN=ALDH5A1 PE=1 SV=2 - [SSDH_HUMAN]	26.36	1	6	13	535	57.1783	8.27979
P51659	Peroxisomal multifunctional enzyme type 2 OS=Homo sapiens GN=HSD17B4 PE=1 SV=3 - [DHB4_HUMAN]	21.88	1	10	14	736	79.6363	8.83643
P51665	26S proteasome non-ATPase regulatory subunit 7 OS=Homo sapiens GN=PSMD7 PE=1 SV=2 - [PSMD7_HUMAN]	4.01	1	1	2	324	37.0025	6.771
P51674	Neuronal membrane glycoprotein M6-a OS=Homo sapiens GN=GPM6A PE=2 SV=2 - [GPM6A_HUMAN]	8.99	1	3	5	278	31.1884	5.2749
P51688	N-sulphoglucosamine sulphohydrolase OS=Homo sapiens GN=SGSH PE=1 SV=1 - [SPHM_HUMAN]	4.18	1	1	1	502	56.6595	6.94678
P51692	Signal transducer and activator of transcription 5B OS=Homo sapiens GN=STAT5B PE=1 SV=2 - [STA5B_HUMAN]	2.92	2	2	2	787	89.8096	6.04932
P51808	Dynein light chain Tctex-type 3 OS=Homo sapiens GN=DYNLT3 PE=1 SV=1 - [DYLT3_HUMAN]	29.31	1	1	2	116	13.0532	5.65576
P51828	Adenylate cyclase type 7 OS=Homo sapiens GN=ADCY7 PE=2 SV=1 - [ADCY7_HUMAN]	2.31	1	1	3	1080	120.23	8.11865
P51858	Hepatoma-derived growth factor OS=Homo sapiens GN=HDGF PE=1 SV=1 - [HDGF_HUMAN]	29.58	1	4	6	240	26.7719	4.729
P51878	Caspase-5 OS=Homo sapiens GN=CASP5 PE=2 SV=3 - [CASP5_HUMAN]	3.69	1	1	1	434	49.7039	9.15869
P51884	Lumican OS=Homo sapiens GN=LUM PE=1 SV=2 - [LUM_HUMAN]	25.44	1	6	14	338	38.4048	6.60986
P51888	Prolargin OS=Homo sapiens GN=PRELP PE=1 SV=1 - [PRELP_HUMAN]	21.47	1	7	19	382	43.7822	9.37842
P51970	NADH dehydrogenase [ubiquinone] 1 alpha subcomplex subunit 8 OS=Homo sapiens GN=NDUFA8 PE=1 SV=3 - [NDUA8_HUMAN]	7.56	1	1	1	172	20.0921	7.6499
P51991	Heterogeneous nuclear ribonucleoprotein A3 OS=Homo sapiens GN=HNRNPA3 PE=1 SV=2 - [ROA3_HUMAN]	27.51	1	9	13	378	39.5706	9.01221
P52209	6-phosphogluconate dehydrogenase, decarboxylating OS=Homo sapiens GN=PGD PE=1 SV=3 - [6PGD_HUMAN]	20.08	1	5	9	483	53.106	7.2251
P52272	Heterogeneous nuclear ribonucleoprotein M OS=Homo sapiens GN=HNRNPM PE=1 SV=3 - [HNRPM_HUMAN]	39.32	1	21	30	730	77.4643	8.70459
P52294	Importin subunit alpha-5 OS=Homo sapiens GN=KPNA1 PE=1 SV=3 - [IMA5_HUMAN]	7.99	1	3	3	538	60.1836	5.0083
P52306	Rap1 GTPase-GDP dissociation stimulator 1 OS=Homo sapiens GN=RAP1GDS1 PE=1 SV=3 - [GDS1_HUMAN]	16.47	1	5	7	607	66.2745	5.31299
P52565	Rho GDP-dissociation inhibitor 1 OS=Homo sapiens GN=ARHGDIA PE=1 SV=3 - [GDIR1_HUMAN]	35.78	1	4	31	204	23.1927	5.10986
P52566	Rho GDP-dissociation inhibitor 2 OS=Homo sapiens GN=ARHGDIB PE=1 SV=3 - [GDIR2_HUMAN]	25.37	1	2	3	201	22.9736	5.21143
P52597	Heterogeneous nuclear ribonucleoprotein F OS=Homo sapiens GN=HNRNPF PE=1 SV=3 - [HNRPF_HUMAN]	19.04	1	4	20	415	45.6429	5.57959
P52735	Guanine nucleotide exchange factor VAV2 OS=Homo sapiens GN=VAV2 PE=1 SV=2 - [VAV2_HUMAN]	5.69	1	3	3	878	101.224	7.07861
P52758	Ribonuclease UK114 OS=Homo sapiens GN=HRSP12 PE=1 SV=1 - [UK114_HUMAN]	11.68	1	1	2	137	14.4846	8.67529
P52849	Bifunctional heparan sulfate N-deacetylase/N-sulfotransferase 2 OS=Homo sapiens GN=NDST2 PE=1 SV=1 - [NDST2_HUMAN]	2.04	1	1	1	883	100.811	8.63135
P52907	F-actin-capping protein subunit alpha-1 OS=Homo sapiens GN=CAPZA1 PE=1 SV=3 - [CAZA1_HUMAN]	27.97	1	5	7	286	32.9023	5.69385
P52943	Cysteine-rich protein 2 OS=Homo sapiens GN=CRIP2 PE=1 SV=1 - [CRIP2_HUMAN]	58.17	1	5	17	208	22.478	8.71924
P52948	Nuclear pore complex protein Nup98-Nup96 OS=Homo sapiens GN=NUP98 PE=1 SV=4 - [NUP98_HUMAN]	0.72	1	1	1	1817	197.457	6.40479
P53004	Biliverdin reductase A OS=Homo sapiens GN=BLVRA PE=1 SV=2 - [BIEA_HUMAN]	3.38	1	1	1	296	33.4073	6.44287
P53007	Tricarboxylate transport protein, mitochondrial OS=Homo sapiens GN=SLC25A1 PE=1 SV=2 - [TXTP_HUMAN]	3.54	1	1	2	311	33.991	9.89111
P53041	Serine/threonine-protein phosphatase 5 OS=Homo sapiens GN=PPP5C PE=1 SV=1 - [PPP5_HUMAN]	3.81	1	1	1	499	56.8423	6.27783
P53355	Death-associated protein kinase 1 OS=Homo sapiens GN=DAPK1 PE=1 SV=6 - [DAPK1_HUMAN]	2.24	1	1	1	1430	159.945	6.82959
P53365	Arfaptin-2 OS=Homo sapiens GN=ARFIP2 PE=1 SV=1 - [ARFP2_HUMAN]	4.11	1	1	1	341	37.8324	6.03662
P53367	Arfaptin-1 OS=Homo sapiens GN=ARFIP1 PE=1 SV=2 - [ARFP1_HUMAN]	6.17	1	1	1	373	41.7126	6.69775
P53384	Cytosolic Fe-S cluster assembly factor NUBP1 OS=Homo sapiens GN=NUBP1 PE=1 SV=2 - [NUBP1_HUMAN]	2.19	1	1	1	320	34.5124	5.32568
P53396	ATP-citrate synthase OS=Homo sapiens GN=ACLY PE=1 SV=3 - [ACLY_HUMAN]	1.45	1	1	1	1101	120.762	7.32764
P53597	Succinyl-CoA ligase [ADP/GDP-forming] subunit alpha, mitochondrial OS=Homo sapiens GN=SUCLG1 PE=1 SV=4 - [SUCA_HUMAN]	8.96	1	2	2	346	36.2268	8.79248
P53602	Diphosphomevalonate decarboxylase OS=Homo sapiens GN=MVD PE=1 SV=1 - [MVD1_HUMAN]	6.75	1	1	1	400	43.3772	7.2251
P53618	Coatomer subunit beta OS=Homo sapiens GN=COPB1 PE=1 SV=3 - [COPB_HUMAN]	14.06	1	8	10	953	107.074	6.04932
P53621	Coatomer subunit alpha OS=Homo sapiens GN=COPA PE=1 SV=2 - [COPA_HUMAN]	13.15	1	8	12	1224	138.258	7.66455
P53634	Dipeptidyl peptidase 1 OS=Homo sapiens GN=CTSC PE=1 SV=2 - [CATC_HUMAN]	2.59	1	1	1	463	51.8203	6.99072
P53801	Pituitary tumor-transforming gene 1 protein-interacting protein OS=Homo sapiens GN=PTTG1IP PE=1 SV=1 - [PTTG_HUMAN]	10	1	1	1	180	20.3102	8.79248
P53814	Smoothelin OS=Homo sapiens GN=SMTN PE=1 SV=7 - [SMTN_HUMAN]	3.38	1	1	1	917	98.9982	9.0708
P53985	Monocarboxylate transporter 1 OS=Homo sapiens GN=SLC16A1 PE=1 SV=3 - [MOT1_HUMAN]	4	1	1	1	500	53.9089	8.66064
P53990	IST1 homolog OS=Homo sapiens GN=IST1 PE=1 SV=1 - [IST1_HUMAN]	5.22	1	1	2	364	39.7255	5.35107
P53992	Protein transport protein Sec24C OS=Homo sapiens GN=SEC24C PE=1 SV=3 - [SC24C_HUMAN]	4.84	1	3	3	1094	118.249	7.06396
P53999	Activated RNA polymerase II transcriptional coactivator p15 OS=Homo sapiens GN=SUB1 PE=1 SV=3 - [TCP4_HUMAN]	10.24	1	1	1	127	14.3864	9.59814
P54105	Methylosome subunit pICln OS=Homo sapiens GN=CLNS1A PE=1 SV=1 - [ICLN_HUMAN]	5.49	1	1	1	237	26.1989	4.10693
P54136	Arginine--tRNA ligase, cytoplasmic OS=Homo sapiens GN=RARS PE=1 SV=2 - [SYRC_HUMAN]	10.91	1	5	6	660	75.3309	6.68311
P54252	Ataxin-3 OS=Homo sapiens GN=ATXN3 PE=1 SV=4 - [ATX3_HUMAN]	5.49	1	1	1	364	41.7545	4.90674
P54277	PMS1 protein homolog 1 OS=Homo sapiens GN=PMS1 PE=1 SV=1 - [PMS1_HUMAN]	2.47	1	1	1	932	105.764	6.66846
P54278	Mismatch repair endonuclease PMS2 OS=Homo sapiens GN=PMS2 PE=1 SV=2 - [PMS2_HUMAN]	2.55	1	1	1	862	95.7361	6.85889
P54577	Tyrosine--tRNA ligase, cytoplasmic OS=Homo sapiens GN=YARS PE=1 SV=4 - [SYYC_HUMAN]	3.79	1	1	1	528	59.1061	7.04932
P54578	Ubiquitin carboxyl-terminal hydrolase 14 OS=Homo sapiens GN=USP14 PE=1 SV=3 - [UBP14_HUMAN]	6.07	1	2	2	494	56.033	5.30029
P54619	5'-AMP-activated protein kinase subunit gamma-1 OS=Homo sapiens GN=PRKAG1 PE=1 SV=1 - [AAKG1_HUMAN]	3.02	2	1	1	331	37.5558	6.91748
P54652	Heat shock-related 70 kDa protein 2 OS=Homo sapiens GN=HSPA2 PE=1 SV=1 - [HSP72_HUMAN]	12.99	1	9	18	639	69.9779	5.74463
P54709	Sodium/potassium-transporting ATPase subunit beta-3 OS=Homo sapiens GN=ATP1B3 PE=1 SV=1 - [AT1B3_HUMAN]	33.69	1	4	7	279	31.4921	8.35303
P54725	UV excision repair protein RAD23 homolog A OS=Homo sapiens GN=RAD23A PE=1 SV=1 - [RD23A_HUMAN]	8.26	1	1	2	363	39.5847	4.57666
P54727	UV excision repair protein RAD23 homolog B OS=Homo sapiens GN=RAD23B PE=1 SV=1 - [RD23B_HUMAN]	4.65	1	1	1	409	43.1446	4.84326
P54753	Ephrin type-B receptor 3 OS=Homo sapiens GN=EPHB3 PE=1 SV=2 - [EPHB3_HUMAN]	1.8	1	1	1	998	110.259	6.31592
P54760	Ephrin type-B receptor 4 OS=Homo sapiens GN=EPHB4 PE=1 SV=2 - [EPHB4_HUMAN]	3.75	6	3	4	987	108.201	6.90283
P54762	Ephrin type-B receptor 1 OS=Homo sapiens GN=EPHB1 PE=1 SV=1 - [EPHB1_HUMAN]	4.47	5	2	3	984	109.815	6.40479
P54764	Ephrin type-A receptor 4 OS=Homo sapiens GN=EPHA4 PE=1 SV=1 - [EPHA4_HUMAN]	3.25	5	2	3	986	109.79	6.60986
P54793	Arylsulfatase F OS=Homo sapiens GN=ARSF PE=1 SV=4 - [ARSF_HUMAN]	3.9	1	1	1	590	65.897	7.21045
P54803	Galactocerebrosidase OS=Homo sapiens GN=GALC PE=1 SV=2 - [GALC_HUMAN]	7.3	1	2	2	685	76.9847	6.63916
P54819	Adenylate kinase 2, mitochondrial OS=Homo sapiens GN=AK2 PE=1 SV=2 - [KAD2_HUMAN]	28.03	1	4	4	239	26.4608	7.81104
P54886	Delta-1-pyrroline-5-carboxylate synthase OS=Homo sapiens GN=ALDH18A1 PE=1 SV=2 - [P5CS_HUMAN]	2.89	1	2	2	795	87.2475	7.12256
P54920	Alpha-soluble NSF attachment protein OS=Homo sapiens GN=NAPA PE=1 SV=3 - [SNAA_HUMAN]	27.12	1	5	7	295	33.2113	5.36377
P55001	Microfibrillar-associated protein 2 OS=Homo sapiens GN=MFAP2 PE=2 SV=1 - [MFAP2_HUMAN]	10.38	1	2	2	183	20.8119	4.97021
P55008	Allograft inflammatory factor 1 OS=Homo sapiens GN=AIF1 PE=1 SV=1 - [AIF1_HUMAN]	13.61	1	1	1	147	16.6926	6.23975
P55010	Eukaryotic translation initiation factor 5 OS=Homo sapiens GN=EIF5 PE=1 SV=2 - [IF5_HUMAN]	6.03	1	2	3	431	49.1918	5.57959
P55036	26S proteasome non-ATPase regulatory subunit 4 OS=Homo sapiens GN=PSMD4 PE=1 SV=1 - [PSMD4_HUMAN]	3.98	1	1	2	377	40.7112	4.79248
P55039	Developmentally-regulated GTP-binding protein 2 OS=Homo sapiens GN=DRG2 PE=1 SV=1 - [DRG2_HUMAN]	5.49	1	1	1	364	40.7204	8.88037
P55042	GTP-binding protein RAD OS=Homo sapiens GN=RRAD PE=1 SV=2 - [RAD_HUMAN]	14.29	1	2	2	308	33.2249	8.88037
P55060	Exportin-2 OS=Homo sapiens GN=CSE1L PE=1 SV=3 - [XPO2_HUMAN]	5.46	1	4	4	971	110.346	5.77002
P55072	Transitional endoplasmic reticulum ATPase OS=Homo sapiens GN=VCP PE=1 SV=4 - [TERA_HUMAN]	32.63	2	16	34	806	89.2657	5.26221
P55073	Type III iodothyronine deiodinase OS=Homo sapiens GN=DIO3 PE=1 SV=3 - [IOD3_HUMAN]	5.76	1	1	1	278	31.4317	6.7124
P55083	Microfibril-associated glycoprotein 4 OS=Homo sapiens GN=MFAP4 PE=1 SV=2 - [MFAP4_HUMAN]	7.06	1	1	2	255	28.6299	5.63037
P55084	Trifunctional enzyme subunit beta, mitochondrial OS=Homo sapiens GN=HADHB PE=1 SV=3 - [ECHB_HUMAN]	25.11	1	7	9	474	51.2615	9.40771
P55087	Aquaporin-4 OS=Homo sapiens GN=AQP4 PE=1 SV=2 - [AQP4_HUMAN]	8.05	1	2	9	323	34.807	7.66455
P55107	Bone morphogenetic protein 3B OS=Homo sapiens GN=GDF10 PE=2 SV=1 - [BMP3B_HUMAN]	3.14	1	1	1	478	53.0884	9.51025
P55145	Mesencephalic astrocyte-derived neurotrophic factor OS=Homo sapiens GN=MANF PE=1 SV=3 - [MANF_HUMAN]	25.27	1	3	5	182	20.6868	8.68994
P55209	Nucleosome assembly protein 1-like 1 OS=Homo sapiens GN=NAP1L1 PE=1 SV=1 - [NP1L1_HUMAN]	11.51	1	3	7	391	45.3459	4.4624
P55263	Adenosine kinase OS=Homo sapiens GN=ADK PE=1 SV=2 - [ADK_HUMAN]	6.91	1	2	3	362	40.5197	6.69775
P55265	Double-stranded RNA-specific adenosine deaminase OS=Homo sapiens GN=ADAR PE=1 SV=4 - [DSRAD_HUMAN]	9.05	1	7	7	1226	135.981	8.646
P55268	Laminin subunit beta-2 OS=Homo sapiens GN=LAMB2 PE=1 SV=2 - [LAMB2_HUMAN]	16.07	1	17	27	1798	195.854	6.52197
P55283	Cadherin-4 OS=Homo sapiens GN=CDH4 PE=2 SV=2 - [CADH4_HUMAN]	2.73	1	2	2	916	100.218	4.81787
P55344	Lens fiber membrane intrinsic protein OS=Homo sapiens GN=LIM2 PE=1 SV=2 - [LMIP_HUMAN]	16.76	1	1	1	173	19.6608	9.5249
P55735	Protein SEC13 homolog OS=Homo sapiens GN=SEC13 PE=1 SV=3 - [SEC13_HUMAN]	28.26	1	4	5	322	35.5181	5.47803
P55769	NHP2-like protein 1 OS=Homo sapiens GN=NHP2L1 PE=1 SV=3 - [NH2L1_HUMAN]	32.03	1	3	3	128	14.1646	8.45557
P55786	Puromycin-sensitive aminopeptidase OS=Homo sapiens GN=NPEPPS PE=1 SV=2 - [PSA_HUMAN]	16.54	2	10	13	919	103.211	5.71924
P55795	Heterogeneous nuclear ribonucleoprotein H2 OS=Homo sapiens GN=HNRNPH2 PE=1 SV=1 - [HNRH2_HUMAN]	31.18	2	10	36	449	49.2323	6.30322
P55809	Succinyl-CoA:3-ketoacid coenzyme A transferase 1, mitochondrial OS=Homo sapiens GN=OXCT1 PE=1 SV=1 - [SCOT1_HUMAN]	14.23	2	4	5	520	56.1219	7.45947
P55884	Eukaryotic translation initiation factor 3 subunit B OS=Homo sapiens GN=EIF3B PE=1 SV=3 - [EIF3B_HUMAN]	1.6	1	1	2	814	92.4238	4.99561
P55899	IgG receptor FcRn large subunit p51 OS=Homo sapiens GN=FCGRT PE=1 SV=1 - [FCGRN_HUMAN]	4.66	1	1	1	365	39.7183	6.53662
P56134	ATP synthase subunit f, mitochondrial OS=Homo sapiens GN=ATP5J2 PE=1 SV=3 - [ATPK_HUMAN]	25.53	1	2	9	94	10.9107	9.67139
P56179	Homeobox protein DLX-6 OS=Homo sapiens GN=DLX6 PE=2 SV=2 - [DLX6_HUMAN]	5.71	1	1	1	175	19.6959	9.94971
P56192	Methionine--tRNA ligase, cytoplasmic OS=Homo sapiens GN=MARS PE=1 SV=2 - [SYMC_HUMAN]	12.89	1	6	7	900	101.052	6.16357
P56378	6.8 kDa mitochondrial proteolipid OS=Homo sapiens GN=MP68 PE=1 SV=1 - [68MP_HUMAN]	20.69	1	1	1	58	6.65759	10.0815
P56537	Eukaryotic translation initiation factor 6 OS=Homo sapiens GN=EIF6 PE=1 SV=1 - [IF6_HUMAN]	17.14	1	2	4	245	26.5822	4.67822
P56539	Caveolin-3 OS=Homo sapiens GN=CAV3 PE=1 SV=1 - [CAV3_HUMAN]	6.62	2	1	1	151	17.2478	5.78271
P56545	C-terminal-binding protein 2 OS=Homo sapiens GN=CTBP2 PE=1 SV=1 - [CTBP2_HUMAN]	4.27	1	1	1	445	48.9141	6.94678
P56556	NADH dehydrogenase [ubiquinone] 1 alpha subcomplex subunit 6 OS=Homo sapiens GN=NDUFA6 PE=1 SV=3 - [NDUA6_HUMAN]	7.14	1	1	1	154	17.8593	10.1401
P56645	Period circadian protein homolog 3 OS=Homo sapiens GN=PER3 PE=1 SV=4 - [PER3_HUMAN]	3.5	1	1	1	1201	131.805	6.88818
P56703	Proto-oncogene Wnt-3 OS=Homo sapiens GN=WNT3 PE=2 SV=2 - [WNT3_HUMAN]	5.07	1	1	1	355	39.6191	7.48877
P56704	Protein Wnt-3a OS=Homo sapiens GN=WNT3A PE=1 SV=2 - [WNT3A_HUMAN]	11.08	1	3	3	352	39.3388	8.11865
P56705	Protein Wnt-4 OS=Homo sapiens GN=WNT4 PE=1 SV=4 - [WNT4_HUMAN]	2.85	1	1	1	351	39.0261	8.51416
P56706	Protein Wnt-7b OS=Homo sapiens GN=WNT7B PE=1 SV=2 - [WNT7B_HUMAN]	3.72	1	1	1	349	39.3012	8.77783
P56945	Breast cancer anti-estrogen resistance protein 1 OS=Homo sapiens GN=BCAR1 PE=1 SV=2 - [BCAR1_HUMAN]	4.02	1	1	1	870	93.3144	5.66846
P57058	Hormonally up-regulated neu tumor-associated kinase OS=Homo sapiens GN=HUNK PE=1 SV=1 - [HUNK_HUMAN]	4.34	1	1	1	714	79.635	9.12939
P57088	Transmembrane protein 33 OS=Homo sapiens GN=TMEM33 PE=1 SV=2 - [TMM33_HUMAN]	4.86	1	1	1	247	27.9598	9.70068
P57679	Ellis-van Creveld syndrome protein OS=Homo sapiens GN=EVC PE=1 SV=1 - [EVC_HUMAN]	0.71	1	1	1	992	111.92	6.72705
P57721	Poly(rC)-binding protein 3 OS=Homo sapiens GN=PCBP3 PE=2 SV=2 - [PCBP3_HUMAN]	11.59	1	3	7	371	39.4403	8.07471
P57723	Poly(rC)-binding protein 4 OS=Homo sapiens GN=PCBP4 PE=2 SV=1 - [PCBP4_HUMAN]	3.47	1	1	1	403	41.4557	8.1626
P57740	Nuclear pore complex protein Nup107 OS=Homo sapiens GN=NUP107 PE=1 SV=1 - [NU107_HUMAN]	2.81	1	1	1	925	106.307	5.42725
P58004	Sestrin-2 OS=Homo sapiens GN=SESN2 PE=1 SV=1 - [SESN2_HUMAN]	2.71	1	1	1	480	54.4592	5.89697
P58107	Epiplakin OS=Homo sapiens GN=EPPK1 PE=1 SV=2 - [EPIPL_HUMAN]	22.77	1	19	46	5090	555.279	5.60498
P58505	Uncharacterized protein C21orf58 OS=Homo sapiens GN=C21orf58 PE=2 SV=2 - [CU058_HUMAN]	9.63	1	1	1	322	34.9816	10.0522
P58546	Myotrophin OS=Homo sapiens GN=MTPN PE=1 SV=2 - [MTPN_HUMAN]	16.1	1	1	1	118	12.8866	5.51611
P59045	NACHT, LRR and PYD domains-containing protein 11 OS=Homo sapiens GN=NLRP11 PE=2 SV=2 - [NAL11_HUMAN]	1.65	1	1	1	1033	117.702	7.7085
P59046	NACHT, LRR and PYD domains-containing protein 12 OS=Homo sapiens GN=NLRP12 PE=1 SV=2 - [NAL12_HUMAN]	1.13	1	1	1	1061	120.095	6.99072
P59074	Putative charged multivesicular body protein 4B-like protein CHMP4BP1 OS=Homo sapiens GN=CHMP4BP1 PE=5 SV=1 - [CHM4P_HUMAN]	18.13	1	1	1	171	19.0568	5.23682
P59534	Taste receptor type 2 member 39 OS=Homo sapiens GN=TAS2R39 PE=2 SV=3 - [T2R39_HUMAN]	7.4	1	1	1	338	38.6003	8.92432
P59665	Neutrophil defensin 1 OS=Homo sapiens GN=DEFA1 PE=1 SV=1 - [DEF1_HUMAN]	19.15	2	2	2	94	10.1942	6.99072
P59768	Guanine nucleotide-binding protein G(I)/G(S)/G(O) subunit gamma-2 OS=Homo sapiens GN=GNG2 PE=1 SV=2 - [GBG2_HUMAN]	22.54	1	1	1	71	7.84503	7.98682
P59817	Zinc finger protein 280A OS=Homo sapiens GN=ZNF280A PE=2 SV=3 - [Z280A_HUMAN]	5.35	1	1	1	542	60.777	8.76318
P59998	Actin-related protein 2/3 complex subunit 4 OS=Homo sapiens GN=ARPC4 PE=1 SV=3 - [ARPC4_HUMAN]	16.67	1	3	5	168	19.6543	8.42627
P60033	CD81 antigen OS=Homo sapiens GN=CD81 PE=1 SV=1 - [CD81_HUMAN]	25	1	3	21	236	25.7921	5.2876
P60174	Triosephosphate isomerase OS=Homo sapiens GN=TPI1 PE=1 SV=3 - [TPIS_HUMAN]	67.13	1	16	48	286	30.7717	5.92236
P60201	Myelin proteolipid protein OS=Homo sapiens GN=PLP1 PE=1 SV=2 - [MYPR_HUMAN]	8.66	1	2	3	277	30.0571	8.35303
P60228	Eukaryotic translation initiation factor 3 subunit E OS=Homo sapiens GN=EIF3E PE=1 SV=1 - [EIF3E_HUMAN]	6.29	1	2	2	445	52.1874	6.03662
P60520	Gamma-aminobutyric acid receptor-associated protein-like 2 OS=Homo sapiens GN=GABARAPL2 PE=1 SV=1 - [GBRL2_HUMAN]	12.82	1	1	1	117	13.6581	8.104
P60660	Myosin light polypeptide 6 OS=Homo sapiens GN=MYL6 PE=1 SV=2 - [MYL6_HUMAN]	36.42	3	4	10	151	16.9191	4.65283
P60709	Actin, cytoplasmic 1 OS=Homo sapiens GN=ACTB PE=1 SV=1 - [ACTB_HUMAN]	51.73	5	15	342	375	41.7097	5.47803
P60842	Eukaryotic initiation factor 4A-I OS=Homo sapiens GN=EIF4A1 PE=1 SV=1 - [IF4A1_HUMAN]	27.83	1	8	11	406	46.1246	5.47803
P60866	40S ribosomal protein S20 OS=Homo sapiens GN=RPS20 PE=1 SV=1 - [RS20_HUMAN]	22.69	1	3	6	119	13.3643	9.93506
P60880	Synaptosomal-associated protein 25 OS=Homo sapiens GN=SNAP25 PE=1 SV=1 - [SNP25_HUMAN]	14.08	1	2	2	206	23.3002	4.76709
P60891	Ribose-phosphate pyrophosphokinase 1 OS=Homo sapiens GN=PRPS1 PE=1 SV=2 - [PRPS1_HUMAN]	11.32	2	2	2	318	34.8119	6.97607
P60900	Proteasome subunit alpha type-6 OS=Homo sapiens GN=PSMA6 PE=1 SV=1 - [PSA6_HUMAN]	16.67	1	3	3	246	27.3818	6.75635
P60903	Protein S100-A10 OS=Homo sapiens GN=S100A10 PE=1 SV=2 - [S10AA_HUMAN]	27.84	1	2	8	97	11.1955	7.37158
P60953	Cell division control protein 42 homolog OS=Homo sapiens GN=CDC42 PE=1 SV=2 - [CDC42_HUMAN]	8.9	1	1	7	191	21.245	6.55127
P60981	Destrin OS=Homo sapiens GN=DSTN PE=1 SV=3 - [DEST_HUMAN]	29.7	1	5	6	165	18.4935	7.85498
P60983	Glia maturation factor beta OS=Homo sapiens GN=GMFB PE=1 SV=2 - [GMFB_HUMAN]	35.21	2	2	3	142	16.7025	5.2876
P61006	Ras-related protein Rab-8A OS=Homo sapiens GN=RAB8A PE=1 SV=1 - [RAB8A_HUMAN]	17.39	15	3	4	207	23.6532	9.0708
P61018	Ras-related protein Rab-4B OS=Homo sapiens GN=RAB4B PE=1 SV=1 - [RAB4B_HUMAN]	6.1	1	1	1	213	23.5719	6.06201
P61019	Ras-related protein Rab-2A OS=Homo sapiens GN=RAB2A PE=1 SV=1 - [RAB2A_HUMAN]	32.08	1	5	6	212	23.5308	6.53662
P61020	Ras-related protein Rab-5B OS=Homo sapiens GN=RAB5B PE=1 SV=1 - [RAB5B_HUMAN]	11.63	2	2	2	215	23.6919	8.1333
P61026	Ras-related protein Rab-10 OS=Homo sapiens GN=RAB10 PE=1 SV=1 - [RAB10_HUMAN]	28.5	15	4	6	200	22.5266	8.38232
P61077	Ubiquitin-conjugating enzyme E2 D3 OS=Homo sapiens GN=UBE2D3 PE=1 SV=1 - [UB2D3_HUMAN]	23.81	2	2	6	147	16.6764	7.79639
P61081	NEDD8-conjugating enzyme Ubc12 OS=Homo sapiens GN=UBE2M PE=1 SV=1 - [UBC12_HUMAN]	8.74	1	1	1	183	20.8866	7.69385
P61086	Ubiquitin-conjugating enzyme E2 K OS=Homo sapiens GN=UBE2K PE=1 SV=3 - [UBE2K_HUMAN]	9	1	1	1	200	22.3926	5.43994
P61088	Ubiquitin-conjugating enzyme E2 N OS=Homo sapiens GN=UBE2N PE=1 SV=1 - [UBE2N_HUMAN]	39.47	2	4	7	152	17.127	6.56592
P61106	Ras-related protein Rab-14 OS=Homo sapiens GN=RAB14 PE=1 SV=4 - [RAB14_HUMAN]	32.56	12	6	9	215	23.8819	6.21436
P61158	Actin-related protein 3 OS=Homo sapiens GN=ACTR3 PE=1 SV=3 - [ARP3_HUMAN]	32.3	1	8	12	418	47.341	5.88428
P61160	Actin-related protein 2 OS=Homo sapiens GN=ACTR2 PE=1 SV=1 - [ARP2_HUMAN]	23.86	1	7	8	394	44.7322	6.7417
P61163	Alpha-centractin OS=Homo sapiens GN=ACTR1A PE=1 SV=1 - [ACTZ_HUMAN]	30.32	1	6	14	376	42.5869	6.63916
P61201	COP9 signalosome complex subunit 2 OS=Homo sapiens GN=COPS2 PE=1 SV=1 - [CSN2_HUMAN]	5.87	1	2	2	443	51.5641	5.52881
P61204	ADP-ribosylation factor 3 OS=Homo sapiens GN=ARF3 PE=1 SV=2 - [ARF3_HUMAN]	37.57	3	5	13	181	20.5877	7.43018
P61221	ATP-binding cassette sub-family E member 1 OS=Homo sapiens GN=ABCE1 PE=1 SV=1 - [ABCE1_HUMAN]	2	1	1	1	599	67.271	8.33838
P61225	Ras-related protein Rap-2b OS=Homo sapiens GN=RAP2B PE=1 SV=1 - [RAP2B_HUMAN]	20.77	3	2	3	183	20.4912	4.80518
P61247	40S ribosomal protein S3a OS=Homo sapiens GN=RPS3A PE=1 SV=2 - [RS3A_HUMAN]	28.03	1	7	10	264	29.9257	9.72998
P61254	60S ribosomal protein L26 OS=Homo sapiens GN=RPL26 PE=1 SV=1 - [RL26_HUMAN]	26.9	2	4	5	145	17.2475	10.5503
P61266	Syntaxin-1B OS=Homo sapiens GN=STX1B PE=1 SV=1 - [STX1B_HUMAN]	14.93	1	3	5	288	33.2238	5.37646
P61313	60S ribosomal protein L15 OS=Homo sapiens GN=RPL15 PE=1 SV=2 - [RL15_HUMAN]	33.82	1	6	8	204	24.1311	11.6196
P61326	Protein mago nashi homolog OS=Homo sapiens GN=MAGOH PE=1 SV=1 - [MGN_HUMAN]	5.48	2	1	1	146	17.1528	6.11279
P61353	60S ribosomal protein L27 OS=Homo sapiens GN=RPL27 PE=1 SV=2 - [RL27_HUMAN]	23.53	1	2	3	136	15.7877	10.5649
P61421	V-type proton ATPase subunit d 1 OS=Homo sapiens GN=ATP6V0D1 PE=1 SV=1 - [VA0D1_HUMAN]	13.11	1	2	2	351	40.3032	4.99561
P61513	60S ribosomal protein L37a OS=Homo sapiens GN=RPL37A PE=1 SV=2 - [RL37A_HUMAN]	9.78	1	1	1	92	10.2685	10.4331
P61586	Transforming protein RhoA OS=Homo sapiens GN=RHOA PE=1 SV=1 - [RHOA_HUMAN]	29.02	1	4	20	193	21.7541	6.1001
P61604	10 kDa heat shock protein, mitochondrial OS=Homo sapiens GN=HSPE1 PE=1 SV=2 - [CH10_HUMAN]	53.92	1	6	15	102	10.9249	8.92432
P61626	Lysozyme C OS=Homo sapiens GN=LYZ PE=1 SV=1 - [LYSC_HUMAN]	18.92	1	1	2	148	16.5263	9.15869
P61758	Prefoldin subunit 3 OS=Homo sapiens GN=VBP1 PE=1 SV=3 - [PFD3_HUMAN]	5.08	1	1	1	197	22.6434	7.10791
P61764	Syntaxin-binding protein 1 OS=Homo sapiens GN=STXBP1 PE=1 SV=1 - [STXB1_HUMAN]	15.99	1	5	8	594	67.5259	6.96143
P61769	Beta-2-microglobulin OS=Homo sapiens GN=B2M PE=1 SV=1 - [B2MG_HUMAN]	8.4	1	1	2	119	13.7059	6.52197
P61803	Dolichyl-diphosphooligosaccharide--protein glycosyltransferase subunit DAD1 OS=Homo sapiens GN=DAD1 PE=1 SV=3 - [DAD1_HUMAN]	10.62	1	1	1	113	12.4886	7.07861
P61812	Transforming growth factor beta-2 OS=Homo sapiens GN=TGFB2 PE=1 SV=1 - [TGFB2_HUMAN]	8.21	1	1	1	414	47.7172	8.52881
P61923	Coatomer subunit zeta-1 OS=Homo sapiens GN=COPZ1 PE=1 SV=1 - [COPZ1_HUMAN]	12.99	1	1	1	177	20.1855	4.80518
P61956	Small ubiquitin-related modifier 2 OS=Homo sapiens GN=SUMO2 PE=1 SV=3 - [SUMO2_HUMAN]	12.63	3	1	1	95	10.8644	5.50342
P61960	Ubiquitin-fold modifier 1 OS=Homo sapiens GN=UFM1 PE=1 SV=1 - [UFM1_HUMAN]	41.18	1	1	3	85	9.11187	9.30518
P61962	DDB1- and CUL4-associated factor 7 OS=Homo sapiens GN=DCAF7 PE=1 SV=1 - [DCAF7_HUMAN]	9.06	1	2	2	342	38.9011	5.51611
P61964	WD repeat-containing protein 5 OS=Homo sapiens GN=WDR5 PE=1 SV=1 - [WDR5_HUMAN]	8.98	1	2	2	334	36.5655	8.26514
P61970	Nuclear transport factor 2 OS=Homo sapiens GN=NUTF2 PE=1 SV=1 - [NTF2_HUMAN]	44.88	1	3	5	127	14.469	5.37646
P61978	Heterogeneous nuclear ribonucleoprotein K OS=Homo sapiens GN=HNRNPK PE=1 SV=1 - [HNRPK_HUMAN]	37.58	1	14	36	463	50.9444	5.5415
P61981	14-3-3 protein gamma OS=Homo sapiens GN=YWHAG PE=1 SV=2 - [1433G_HUMAN]	25.91	2	4	12	247	28.2849	4.89404
P62070	Ras-related protein R-Ras2 OS=Homo sapiens GN=RRAS2 PE=1 SV=1 - [RRAS2_HUMAN]	5.88	1	1	1	204	23.3847	6.01123
P62081	40S ribosomal protein S7 OS=Homo sapiens GN=RPS7 PE=1 SV=1 - [RS7_HUMAN]	42.27	1	5	15	194	22.1133	10.0962
P62136	Serine/threonine-protein phosphatase PP1-alpha catalytic subunit OS=Homo sapiens GN=PPP1CA PE=1 SV=1 - [PP1A_HUMAN]	29.39	2	7	11	330	37.4878	6.32861
P62140	Serine/threonine-protein phosphatase PP1-beta catalytic subunit OS=Homo sapiens GN=PPP1CB PE=1 SV=3 - [PP1B_HUMAN]	31.19	2	7	11	327	37.1626	6.18896
P62158	Calmodulin OS=Homo sapiens GN=CALM1 PE=1 SV=2 - [CALM_HUMAN]	46.98	1	3	12	149	16.8268	4.22119
P62191	26S protease regulatory subunit 4 OS=Homo sapiens GN=PSMC1 PE=1 SV=1 - [PRS4_HUMAN]	11.59	1	3	4	440	49.1537	6.21436
P62195	26S protease regulatory subunit 8 OS=Homo sapiens GN=PSMC5 PE=1 SV=1 - [PRS8_HUMAN]	18.97	1	5	5	406	45.5971	7.54736
P62241	40S ribosomal protein S8 OS=Homo sapiens GN=RPS8 PE=1 SV=2 - [RS8_HUMAN]	32.69	1	5	5	208	24.1902	10.3159
P62244	40S ribosomal protein S15a OS=Homo sapiens GN=RPS15A PE=1 SV=2 - [RS15A_HUMAN]	23.08	1	4	4	130	14.83	10.1255
P62249	40S ribosomal protein S16 OS=Homo sapiens GN=RPS16 PE=1 SV=2 - [RS16_HUMAN]	22.6	1	3	6	146	16.435	10.2134
P62258	14-3-3 protein epsilon OS=Homo sapiens GN=YWHAE PE=1 SV=1 - [1433E_HUMAN]	61.57	1	19	70	255	29.1554	4.7417
P62263	40S ribosomal protein S14 OS=Homo sapiens GN=RPS14 PE=1 SV=3 - [RS14_HUMAN]	23.18	1	4	7	151	16.2625	10.0522
P62266	40S ribosomal protein S23 OS=Homo sapiens GN=RPS23 PE=1 SV=3 - [RS23_HUMAN]	5.59	1	1	1	143	15.7977	10.4917
P62269	40S ribosomal protein S18 OS=Homo sapiens GN=RPS18 PE=1 SV=3 - [RS18_HUMAN]	33.55	1	6	9	152	17.7079	10.9897
P62273	40S ribosomal protein S29 OS=Homo sapiens GN=RPS29 PE=1 SV=2 - [RS29_HUMAN]	14.29	1	1	1	56	6.6723	10.1255
P62277	40S ribosomal protein S13 OS=Homo sapiens GN=RPS13 PE=1 SV=2 - [RS13_HUMAN]	18.54	1	2	3	151	17.2117	10.5356
P62280	40S ribosomal protein S11 OS=Homo sapiens GN=RPS11 PE=1 SV=3 - [RS11_HUMAN]	18.35	1	2	4	158	18.419	10.3013
P62304	Small nuclear ribonucleoprotein E OS=Homo sapiens GN=SNRPE PE=1 SV=1 - [RUXE_HUMAN]	11.96	1	1	1	92	10.7966	9.43701
P62306	Small nuclear ribonucleoprotein F OS=Homo sapiens GN=SNRPF PE=1 SV=1 - [RUXF_HUMAN]	9.3	1	1	1	86	9.71878	4.66553
P62314	Small nuclear ribonucleoprotein Sm D1 OS=Homo sapiens GN=SNRPD1 PE=1 SV=1 - [SMD1_HUMAN]	27.73	1	2	6	119	13.2734	11.561
P62316	Small nuclear ribonucleoprotein Sm D2 OS=Homo sapiens GN=SNRPD2 PE=1 SV=1 - [SMD2_HUMAN]	16.1	1	1	2	118	13.5182	9.90576
P62318	Small nuclear ribonucleoprotein Sm D3 OS=Homo sapiens GN=SNRPD3 PE=1 SV=1 - [SMD3_HUMAN]	31.75	1	3	8	126	13.9073	10.3159
P62330	ADP-ribosylation factor 6 OS=Homo sapiens GN=ARF6 PE=1 SV=2 - [ARF6_HUMAN]	12	1	1	2	175	20.0694	8.95361
P62333	26S protease regulatory subunit 10B OS=Homo sapiens GN=PSMC6 PE=1 SV=1 - [PRS10_HUMAN]	10.03	1	3	5	389	44.1451	7.48877
P62424	60S ribosomal protein L7a OS=Homo sapiens GN=RPL7A PE=1 SV=2 - [RL7A_HUMAN]	22.93	1	7	9	266	29.977	10.6089
P62495	Eukaryotic peptide chain release factor subunit 1 OS=Homo sapiens GN=ETF1 PE=1 SV=3 - [ERF1_HUMAN]	7.55	1	3	3	437	49.0002	5.70654
P62633	Cellular nucleic acid-binding protein OS=Homo sapiens GN=CNBP PE=1 SV=1 - [CNBP_HUMAN]	8.47	1	1	1	177	19.4496	7.7085
P62685	HERV-K_8p23.1 provirus ancestral Gag polyprotein OS=Homo sapiens PE=1 SV=2 - [GAK6_HUMAN]	1.85	10	1	1	647	72.1356	8.63135
P62701	40S ribosomal protein S4, X isoform OS=Homo sapiens GN=RPS4X PE=1 SV=2 - [RS4X_HUMAN]	23.19	3	6	10	263	29.5791	10.1548
P62714	Serine/threonine-protein phosphatase 2A catalytic subunit beta isoform OS=Homo sapiens GN=PPP2CB PE=1 SV=1 - [PP2AB_HUMAN]	37.22	3	7	11	309	35.5523	5.42725
P62745	Rho-related GTP-binding protein RhoB OS=Homo sapiens GN=RHOB PE=1 SV=1 - [RHOB_HUMAN]	20.92	1	2	2	196	22.1091	5.23682
P62750	60S ribosomal protein L23a OS=Homo sapiens GN=RPL23A PE=1 SV=1 - [RL23A_HUMAN]	12.82	1	2	2	156	17.6841	10.4478
P62753	40S ribosomal protein S6 OS=Homo sapiens GN=RPS6 PE=1 SV=1 - [RS6_HUMAN]	15.66	1	5	5	249	28.663	10.8433
P62760	Visinin-like protein 1 OS=Homo sapiens GN=VSNL1 PE=1 SV=2 - [VISL1_HUMAN]	7.85	1	1	1	191	22.128	5.14795
P62805	Histone H4 OS=Homo sapiens GN=HIST1H4A PE=1 SV=2 - [H4_HUMAN]	53.4	1	9	147	103	11.3604	11.356
P62820	Ras-related protein Rab-1A OS=Homo sapiens GN=RAB1A PE=1 SV=3 - [RAB1A_HUMAN]	26.83	14	4	6	205	22.6634	6.21436
P62826	GTP-binding nuclear protein Ran OS=Homo sapiens GN=RAN PE=1 SV=3 - [RAN_HUMAN]	23.61	1	7	12	216	24.4076	7.48877
P62829	60S ribosomal protein L23 OS=Homo sapiens GN=RPL23 PE=1 SV=1 - [RL23_HUMAN]	27.14	1	3	3	140	14.8561	10.5063
P62834	Ras-related protein Rap-1A OS=Homo sapiens GN=RAP1A PE=1 SV=1 - [RAP1A_HUMAN]	36.41	1	5	5	184	20.9737	6.66846
P62841	40S ribosomal protein S15 OS=Homo sapiens GN=RPS15 PE=1 SV=2 - [RS15_HUMAN]	13.1	1	1	1	145	17.0292	10.3892
P62847	40S ribosomal protein S24 OS=Homo sapiens GN=RPS24 PE=1 SV=1 - [RS24_HUMAN]	19.55	1	2	2	133	15.4134	10.7847
P62851	40S ribosomal protein S25 OS=Homo sapiens GN=RPS25 PE=1 SV=1 - [RS25_HUMAN]	16	1	3	3	125	13.7337	10.1108
P62854	40S ribosomal protein S26 OS=Homo sapiens GN=RPS26 PE=1 SV=3 - [RS26_HUMAN]	18.26	2	2	3	115	13.0071	11.0044
P62857	40S ribosomal protein S28 OS=Homo sapiens GN=RPS28 PE=1 SV=1 - [RS28_HUMAN]	17.39	1	1	1	69	7.8362	10.6968
P62861	40S ribosomal protein S30 OS=Homo sapiens GN=FAU PE=1 SV=1 - [RS30_HUMAN]	16.95	1	1	2	59	6.64382	12.147
P62873	Guanine nucleotide-binding protein G(I)/G(S)/G(T) subunit beta-1 OS=Homo sapiens GN=GNB1 PE=1 SV=3 - [GBB1_HUMAN]	53.24	2	11	34	340	37.353	5.99854
P62879	Guanine nucleotide-binding protein G(I)/G(S)/G(T) subunit beta-2 OS=Homo sapiens GN=GNB2 PE=1 SV=3 - [GBB2_HUMAN]	35	3	11	30	340	37.3071	5.99854
P62888	60S ribosomal protein L30 OS=Homo sapiens GN=RPL30 PE=1 SV=2 - [RL30_HUMAN]	46.09	1	4	6	115	12.7757	9.62744
P62891	60S ribosomal protein L39 OS=Homo sapiens GN=RPL39 PE=1 SV=2 - [RL39_HUMAN]	19.61	2	1	1	51	6.40265	12.5571
P62899	60S ribosomal protein L31 OS=Homo sapiens GN=RPL31 PE=1 SV=1 - [RL31_HUMAN]	11.2	1	1	1	125	14.4539	10.5356
P62906	60S ribosomal protein L10a OS=Homo sapiens GN=RPL10A PE=1 SV=2 - [RL10A_HUMAN]	27.19	1	4	9	217	24.8155	9.93506
P62910	60S ribosomal protein L32 OS=Homo sapiens GN=RPL32 PE=1 SV=2 - [RL32_HUMAN]	9.63	1	1	1	135	15.8498	11.3267
P62913	60S ribosomal protein L11 OS=Homo sapiens GN=RPL11 PE=1 SV=2 - [RL11_HUMAN]	7.87	1	1	2	178	20.2396	9.59814
P62917	60S ribosomal protein L8 OS=Homo sapiens GN=RPL8 PE=1 SV=2 - [RL8_HUMAN]	31.13	1	4	13	257	28.0073	11.0337
P62937	Peptidyl-prolyl cis-trans isomerase A OS=Homo sapiens GN=PPIA PE=1 SV=2 - [PPIA_HUMAN]	56.97	4	9	37	165	18.0009	7.81104
P62942	Peptidyl-prolyl cis-trans isomerase FKBP1A OS=Homo sapiens GN=FKBP1A PE=1 SV=2 - [FKB1A_HUMAN]	29.63	1	3	6	108	11.9431	8.1626
P62979	Ubiquitin-40S ribosomal protein S27a OS=Homo sapiens GN=RPS27A PE=1 SV=2 - [RS27A_HUMAN]	54.49	4	8	23	156	17.9535	9.64209
P62993	Growth factor receptor-bound protein 2 OS=Homo sapiens GN=GRB2 PE=1 SV=1 - [GRB2_HUMAN]	5.53	1	1	1	217	25.1904	6.31592
P62995	Transformer-2 protein homolog beta OS=Homo sapiens GN=TRA2B PE=1 SV=1 - [TRA2B_HUMAN]	12.5	1	2	5	288	33.6456	11.2534
P63000	Ras-related C3 botulinum toxin substrate 1 OS=Homo sapiens GN=RAC1 PE=1 SV=1 - [RAC1_HUMAN]	33.33	5	6	9	192	21.4362	8.49951
P63010	AP-2 complex subunit beta OS=Homo sapiens GN=AP2B1 PE=1 SV=1 - [AP2B1_HUMAN]	22.2	1	11	27	937	104.486	5.37646
P63027	Vesicle-associated membrane protein 2 OS=Homo sapiens GN=VAMP2 PE=1 SV=3 - [VAMP2_HUMAN]	34.48	1	3	5	116	12.6547	8.1333
P63092	Guanine nucleotide-binding protein G(s) subunit alpha isoforms short OS=Homo sapiens GN=GNAS PE=1 SV=1 - [GNAS2_HUMAN]	21.32	7	6	15	394	45.6359	5.8208
P63096	Guanine nucleotide-binding protein G(i) subunit alpha-1 OS=Homo sapiens GN=GNAI1 PE=1 SV=2 - [GNAI1_HUMAN]	24.29	5	8	17	354	40.3352	5.97314
P63104	14-3-3 protein zeta/delta OS=Homo sapiens GN=YWHAZ PE=1 SV=1 - [1433Z_HUMAN]	54.69	1	13	36	245	27.7277	4.79248
P63123	Endogenous retrovirus group K member 18 Pro protein OS=Homo sapiens GN=ERVK-18 PE=3 SV=1 - [VPK18_HUMAN]	17.31	1	1	1	156	17.0898	7.98682
P63151	Serine/threonine-protein phosphatase 2A 55 kDa regulatory subunit B alpha isoform OS=Homo sapiens GN=PPP2R2A PE=1 SV=1 - [2ABA_HUMAN]	7.16	3	2	3	447	51.6595	6.20166
P63167	Dynein light chain 1, cytoplasmic OS=Homo sapiens GN=DYNLL1 PE=1 SV=1 - [DYL1_HUMAN]	50.56	1	3	6	89	10.3591	7.40088
P63172	Dynein light chain Tctex-type 1 OS=Homo sapiens GN=DYNLT1 PE=1 SV=1 - [DYLT1_HUMAN]	15.93	1	1	2	113	12.444	5.08447
P63208	S-phase kinase-associated protein 1 OS=Homo sapiens GN=SKP1 PE=1 SV=2 - [SKP1_HUMAN]	26.38	1	4	5	163	18.6462	4.53857
P63215	Guanine nucleotide-binding protein G(I)/G(S)/G(O) subunit gamma-3 OS=Homo sapiens GN=GNG3 PE=2 SV=1 - [GBG3_HUMAN]	40	1	1	1	75	8.29916	7.78174
P63218	Guanine nucleotide-binding protein G(I)/G(S)/G(O) subunit gamma-5 OS=Homo sapiens GN=GNG5 PE=1 SV=3 - [GBG5_HUMAN]	36.76	1	3	3	68	7.31381	9.84717
P63220	40S ribosomal protein S21 OS=Homo sapiens GN=RPS21 PE=1 SV=1 - [RS21_HUMAN]	21.69	1	1	1	83	9.10557	8.49951
P63241	Eukaryotic translation initiation factor 5A-1 OS=Homo sapiens GN=EIF5A PE=1 SV=2 - [IF5A1_HUMAN]	23.38	3	4	9	154	16.8214	5.23682
P63244	Guanine nucleotide-binding protein subunit beta-2-like 1 OS=Homo sapiens GN=GNB2L1 PE=1 SV=3 - [GBLP_HUMAN]	44.48	1	8	11	317	35.0546	7.69385
P63267	Actin, gamma-enteric smooth muscle OS=Homo sapiens GN=ACTG2 PE=1 SV=1 - [ACTH_HUMAN]	61.44	2	16	43	376	41.8498	5.47803
P63279	SUMO-conjugating enzyme UBC9 OS=Homo sapiens GN=UBE2I PE=1 SV=1 - [UBC9_HUMAN]	34.18	1	3	3	158	17.9952	8.66064
P67809	Nuclease-sensitive element-binding protein 1 OS=Homo sapiens GN=YBX1 PE=1 SV=3 - [YBOX1_HUMAN]	9.26	1	1	3	324	35.9027	9.87646
P67870	Casein kinase II subunit beta OS=Homo sapiens GN=CSNK2B PE=1 SV=1 - [CSK2B_HUMAN]	9.3	1	2	2	215	24.926	5.5542
P67936	Tropomyosin alpha-4 chain OS=Homo sapiens GN=TPM4 PE=1 SV=3 - [TPM4_HUMAN]	12.5	2	3	3	248	28.5045	4.69092
P68032	Actin, alpha cardiac muscle 1 OS=Homo sapiens GN=ACTC1 PE=1 SV=1 - [ACTC_HUMAN]	64.46	4	21	154	377	41.9919	5.38916
P68036	Ubiquitin-conjugating enzyme E2 L3 OS=Homo sapiens GN=UBE2L3 PE=1 SV=1 - [UB2L3_HUMAN]	25.97	1	2	3	154	17.8502	8.51416
P68104	Elongation factor 1-alpha 1 OS=Homo sapiens GN=EEF1A1 PE=1 SV=1 - [EF1A1_HUMAN]	42.64	2	13	92	462	50.1091	9.01221
P68366	Tubulin alpha-4A chain OS=Homo sapiens GN=TUBA4A PE=1 SV=1 - [TBA4A_HUMAN]	47.77	3	15	298	448	49.8924	5.05908
P68371	Tubulin beta-4B chain OS=Homo sapiens GN=TUBB4B PE=1 SV=1 - [TBB4B_HUMAN]	71.46	4	23	250	445	49.799	4.89404
P68400	Casein kinase II subunit alpha OS=Homo sapiens GN=CSNK2A1 PE=1 SV=1 - [CSK21_HUMAN]	11.76	2	3	4	391	45.1148	7.73779
P68402	Platelet-activating factor acetylhydrolase IB subunit beta OS=Homo sapiens GN=PAFAH1B2 PE=1 SV=1 - [PA1B2_HUMAN]	8.3	1	1	1	229	25.5531	5.92236
P68431	Histone H3.1 OS=Homo sapiens GN=HIST1H3A PE=1 SV=2 - [H31_HUMAN]	47.79	4	6	12	136	15.3945	11.1216
P68871	Hemoglobin subunit beta OS=Homo sapiens GN=HBB PE=1 SV=2 - [HBB_HUMAN]	78.91	2	12	640	147	15.9883	7.28369
P69891	Hemoglobin subunit gamma-1 OS=Homo sapiens GN=HBG1 PE=1 SV=2 - [HBG1_HUMAN]	19.73	2	2	38	147	16.1303	7.1958
P69892	Hemoglobin subunit gamma-2 OS=Homo sapiens GN=HBG2 PE=1 SV=2 - [HBG2_HUMAN]	44.22	3	5	98	147	16.1163	7.1958
P69905	Hemoglobin subunit alpha OS=Homo sapiens GN=HBA1 PE=1 SV=2 - [HBA_HUMAN]	64.08	2	8	649	142	15.2479	8.67529
P78330	Phosphoserine phosphatase OS=Homo sapiens GN=PSPH PE=1 SV=2 - [SERB_HUMAN]	6.22	1	1	1	225	24.9919	5.69385
P78344	Eukaryotic translation initiation factor 4 gamma 2 OS=Homo sapiens GN=EIF4G2 PE=1 SV=1 - [IF4G2_HUMAN]	1.65	1	1	1	907	102.297	7.13721
P78347	General transcription factor II-I OS=Homo sapiens GN=GTF2I PE=1 SV=2 - [GTF2I_HUMAN]	4.21	1	2	3	998	112.346	6.39209
P78356	Phosphatidylinositol 5-phosphate 4-kinase type-2 beta OS=Homo sapiens GN=PIP4K2B PE=1 SV=1 - [PI42B_HUMAN]	7.69	2	2	2	416	47.3478	7.32764
P78357	Contactin-associated protein 1 OS=Homo sapiens GN=CNTNAP1 PE=1 SV=1 - [CNTP1_HUMAN]	8.89	1	7	7	1384	156.167	7.04932
P78371	T-complex protein 1 subunit beta OS=Homo sapiens GN=CCT2 PE=1 SV=4 - [TCPB_HUMAN]	33.27	1	11	18	535	57.4521	6.45557
P78406	mRNA export factor OS=Homo sapiens GN=RAE1 PE=1 SV=1 - [RAE1L_HUMAN]	3.8	1	1	1	368	40.9419	7.82568
P78417	Glutathione S-transferase omega-1 OS=Homo sapiens GN=GSTO1 PE=1 SV=2 - [GSTO1_HUMAN]	4.98	1	1	1	241	27.548	6.59521
P78527	DNA-dependent protein kinase catalytic subunit OS=Homo sapiens GN=PRKDC PE=1 SV=3 - [PRKDC_HUMAN]	9.84	1	29	38	4128	468.788	7.12256
P78552	Interleukin-13 receptor subunit alpha-1 OS=Homo sapiens GN=IL13RA1 PE=1 SV=1 - [I13R1_HUMAN]	5.39	1	1	1	427	48.7283	6.01123
P78559	Microtubule-associated protein 1A OS=Homo sapiens GN=MAP1A PE=1 SV=6 - [MAP1A_HUMAN]	4.89	1	7	8	2803	305.298	4.91943
P78560	Death domain-containing protein CRADD OS=Homo sapiens GN=CRADD PE=1 SV=1 - [CRADD_HUMAN]	11.56	1	1	1	199	22.7309	6.80029
P80303	Nucleobindin-2 OS=Homo sapiens GN=NUCB2 PE=1 SV=2 - [NUCB2_HUMAN]	2.14	1	1	1	420	50.1643	5.12256
P80365	Corticosteroid 11-beta-dehydrogenase isozyme 2 OS=Homo sapiens GN=HSD11B2 PE=1 SV=2 - [DHI2_HUMAN]	5.93	1	1	1	405	44.0984	9.27588
P80404	4-aminobutyrate aminotransferase, mitochondrial OS=Homo sapiens GN=ABAT PE=1 SV=3 - [GABT_HUMAN]	17	1	4	7	500	56.4026	7.95752
P80723	Brain acid soluble protein 1 OS=Homo sapiens GN=BASP1 PE=1 SV=2 - [BASP1_HUMAN]	88.99	1	13	28	227	22.68	4.62744
P80748	Ig lambda chain V-III region LOI OS=Homo sapiens PE=1 SV=1 - [LV302_HUMAN]	14.41	1	1	1	111	11.9278	5.08447
P81877	Single-stranded DNA-binding protein 2 OS=Homo sapiens GN=SSBP2 PE=1 SV=2 - [SSBP2_HUMAN]	2.77	3	1	1	361	37.8027	6.63916
P82673	28S ribosomal protein S35, mitochondrial OS=Homo sapiens GN=MRPS35 PE=1 SV=1 - [RT35_HUMAN]	8.36	1	1	2	323	36.8211	8.23584
P82909	28S ribosomal protein S36, mitochondrial OS=Homo sapiens GN=MRPS36 PE=1 SV=2 - [RT36_HUMAN]	12.62	1	1	2	103	11.459	9.99365
P83105	Serine protease HTRA4 OS=Homo sapiens GN=HTRA4 PE=2 SV=1 - [HTRA4_HUMAN]	2.94	1	1	1	476	50.9463	8.01611
P83111	Serine beta-lactamase-like protein LACTB, mitochondrial OS=Homo sapiens GN=LACTB PE=1 SV=2 - [LACTB_HUMAN]	1.83	1	1	1	547	60.655	8.52881
P83731	60S ribosomal protein L24 OS=Homo sapiens GN=RPL24 PE=1 SV=1 - [RL24_HUMAN]	21.66	1	3	4	157	17.7679	11.2534
P83916	Chromobox protein homolog 1 OS=Homo sapiens GN=CBX1 PE=1 SV=1 - [CBX1_HUMAN]	15.68	1	1	2	185	21.4046	4.93213
P84085	ADP-ribosylation factor 5 OS=Homo sapiens GN=ARF5 PE=1 SV=2 - [ARF5_HUMAN]	28.33	5	5	5	180	20.5166	6.78564
P84090	Enhancer of rudimentary homolog OS=Homo sapiens GN=ERH PE=1 SV=1 - [ERH_HUMAN]	30.77	1	2	2	104	12.251	5.92236
P84095	Rho-related GTP-binding protein RhoG OS=Homo sapiens GN=RHOG PE=1 SV=1 - [RHOG_HUMAN]	20.94	3	4	5	191	21.2949	8.11865
P84098	60S ribosomal protein L19 OS=Homo sapiens GN=RPL19 PE=1 SV=1 - [RL19_HUMAN]	9.18	1	2	3	196	23.4512	11.4731
P84103	Serine/arginine-rich splicing factor 3 OS=Homo sapiens GN=SRSF3 PE=1 SV=1 - [SRSF3_HUMAN]	11.59	1	2	2	164	19.3179	11.6489
P84157	Matrix-remodeling-associated protein 7 OS=Homo sapiens GN=MXRA7 PE=1 SV=1 - [MXRA7_HUMAN]	14.22	1	1	1	204	21.4524	4.25928
P84243	Histone H3.3 OS=Homo sapiens GN=H3F3A PE=1 SV=2 - [H33_HUMAN]	39.71	3	4	24	136	15.3185	11.2681
P84550	SKI family transcriptional corepressor 1 OS=Homo sapiens GN=SKOR1 PE=1 SV=1 - [SKOR1_HUMAN]	3.83	1	1	1	965	99.7683	6.53662
P86452	Zinc finger BED domain-containing protein 6 OS=Homo sapiens GN=ZBED6 PE=3 SV=1 - [ZBED6_HUMAN]	3.68	1	1	1	979	109.903	6.55127
P98088	Mucin-5AC (Fragments) OS=Homo sapiens GN=MUC5AC PE=1 SV=3 - [MUC5A_HUMAN]	0.32	1	1	1	5030	526.271	6.90283
P98095	Fibulin-2 OS=Homo sapiens GN=FBLN2 PE=1 SV=2 - [FBLN2_HUMAN]	29.81	1	24	49	1184	126.489	4.81787
P98160	Basement membrane-specific heparan sulfate proteoglycan core protein OS=Homo sapiens GN=HSPG2 PE=1 SV=4 - [PGBM_HUMAN]	15.28	1	35	51	4391	468.532	6.50732
P98164	Low-density lipoprotein receptor-related protein 2 OS=Homo sapiens GN=LRP2 PE=1 SV=3 - [LRP2_HUMAN]	0.47	1	1	1	4655	521.616	5.08447
P98168	Zinc finger X-linked protein ZXDA OS=Homo sapiens GN=ZXDA PE=1 SV=2 - [ZXDA_HUMAN]	3.88	2	1	1	799	84.7169	7.51807
P98171	Rho GTPase-activating protein 4 OS=Homo sapiens GN=ARHGAP4 PE=1 SV=2 - [RHG04_HUMAN]	2.22	1	1	1	946	104.96	6.34131
P98172	Ephrin-B1 OS=Homo sapiens GN=EFNB1 PE=1 SV=1 - [EFNB1_HUMAN]	13.01	1	2	3	346	37.9825	8.93896
P98179	Putative RNA-binding protein 3 OS=Homo sapiens GN=RBM3 PE=1 SV=1 - [RBM3_HUMAN]	11.46	1	1	1	157	17.16	8.90967
P98196	Probable phospholipid-transporting ATPase IH OS=Homo sapiens GN=ATP11A PE=1 SV=3 - [AT11A_HUMAN]	1.76	1	1	1	1134	129.672	6.59521
P99999	Cytochrome c OS=Homo sapiens GN=CYCS PE=1 SV=2 - [CYC_HUMAN]	39.05	1	4	6	105	11.7411	9.56885
Q00059	Transcription factor A, mitochondrial OS=Homo sapiens GN=TFAM PE=1 SV=1 - [TFAM_HUMAN]	10.98	1	2	3	246	29.0782	9.71533
Q00169	Phosphatidylinositol transfer protein alpha isoform OS=Homo sapiens GN=PITPNA PE=1 SV=2 - [PIPNA_HUMAN]	13.33	1	2	3	270	31.786	6.55127
Q00325	Phosphate carrier protein, mitochondrial OS=Homo sapiens GN=SLC25A3 PE=1 SV=2 - [MPCP_HUMAN]	16.02	1	5	5	362	40.0687	9.37842
Q00341	Vigilin OS=Homo sapiens GN=HDLBP PE=1 SV=2 - [VIGLN_HUMAN]	6.47	1	5	6	1268	141.368	6.87354
Q00577	Transcriptional activator protein Pur-alpha OS=Homo sapiens GN=PURA PE=1 SV=2 - [PURA_HUMAN]	22.05	2	5	8	322	34.8894	6.44287
Q00610	Clathrin heavy chain 1 OS=Homo sapiens GN=CLTC PE=1 SV=5 - [CLH1_HUMAN]	29.73	2	37	64	1675	191.493	5.69385
Q00688	Peptidyl-prolyl cis-trans isomerase FKBP3 OS=Homo sapiens GN=FKBP3 PE=1 SV=1 - [FKBP3_HUMAN]	20.54	1	3	7	224	25.1613	9.27588
Q00765	Receptor expression-enhancing protein 5 OS=Homo sapiens GN=REEP5 PE=1 SV=3 - [REEP5_HUMAN]	6.35	1	2	2	189	21.479	8.104
Q00796	Sorbitol dehydrogenase OS=Homo sapiens GN=SORD PE=1 SV=4 - [DHSO_HUMAN]	6.72	1	1	1	357	38.2998	7.97217
Q00839	Heterogeneous nuclear ribonucleoprotein U OS=Homo sapiens GN=HNRNPU PE=1 SV=6 - [HNRPU_HUMAN]	25.82	1	19	28	825	90.528	5.99854
Q00887	Pregnancy-specific beta-1-glycoprotein 9 OS=Homo sapiens GN=PSG9 PE=2 SV=2 - [PSG9_HUMAN]	4.93	1	1	1	426	48.2416	8.07471
Q01081	Splicing factor U2AF 35 kDa subunit OS=Homo sapiens GN=U2AF1 PE=1 SV=3 - [U2AF1_HUMAN]	7.5	1	1	2	240	27.8545	8.80713
Q01082	Spectrin beta chain, non-erythrocytic 1 OS=Homo sapiens GN=SPTBN1 PE=1 SV=2 - [SPTB2_HUMAN]	33.67	2	50	90	2364	274.439	5.56689
Q01085	Nucleolysin TIAR OS=Homo sapiens GN=TIAL1 PE=1 SV=1 - [TIAR_HUMAN]	8.53	2	2	3	375	41.5641	7.73779
Q01105	Protein SET OS=Homo sapiens GN=SET PE=1 SV=3 - [SET_HUMAN]	7.24	1	1	2	290	33.4687	4.32275
Q01118	Sodium channel protein type 7 subunit alpha OS=Homo sapiens GN=SCN7A PE=2 SV=2 - [SCN7A_HUMAN]	2.38	1	1	1	1682	193.366	7.95752
Q01130	Serine/arginine-rich splicing factor 2 OS=Homo sapiens GN=SRSF2 PE=1 SV=4 - [SRSF2_HUMAN]	4.98	1	1	1	221	25.4612	11.854
Q01432	AMP deaminase 3 OS=Homo sapiens GN=AMPD3 PE=1 SV=1 - [AMPD3_HUMAN]	2.09	1	1	1	767	88.7556	6.97607
Q01433	AMP deaminase 2 OS=Homo sapiens GN=AMPD2 PE=1 SV=2 - [AMPD2_HUMAN]	1.48	1	1	1	879	100.624	6.93213
Q01469	Fatty acid-binding protein, epidermal OS=Homo sapiens GN=FABP5 PE=1 SV=3 - [FABP5_HUMAN]	57.78	2	8	13	135	15.1546	7.00537
Q01484	Ankyrin-2 OS=Homo sapiens GN=ANK2 PE=1 SV=4 - [ANK2_HUMAN]	12.53	1	28	45	3957	433.448	5.13525
Q01518	Adenylyl cyclase-associated protein 1 OS=Homo sapiens GN=CAP1 PE=1 SV=5 - [CAP1_HUMAN]	19.37	1	5	21	475	51.8687	8.06006
Q01538	Myelin transcription factor 1 OS=Homo sapiens GN=MYT1 PE=1 SV=2 - [MYT1_HUMAN]	1.34	1	1	1	1121	122.254	4.86865
Q01629	Interferon-induced transmembrane protein 2 OS=Homo sapiens GN=IFITM2 PE=1 SV=2 - [IFM2_HUMAN]	17.42	1	1	1	132	14.6225	7.41553
Q01780	Exosome component 10 OS=Homo sapiens GN=EXOSC10 PE=1 SV=2 - [EXOSX_HUMAN]	4.52	1	1	2	885	100.768	8.45557
Q01813	ATP-dependent 6-phosphofructokinase, platelet type OS=Homo sapiens GN=PFKP PE=1 SV=2 - [PFKAP_HUMAN]	26.53	1	14	16	784	85.5415	7.54736
Q01814	Plasma membrane calcium-transporting ATPase 2 OS=Homo sapiens GN=ATP2B2 PE=1 SV=2 - [AT2B2_HUMAN]	4.42	1	4	5	1243	136.789	5.90967
Q01844	RNA-binding protein EWS OS=Homo sapiens GN=EWSR1 PE=1 SV=1 - [EWS_HUMAN]	11.59	1	4	10	656	68.4357	9.33447
Q01954	Zinc finger protein basonuclin-1 OS=Homo sapiens GN=BNC1 PE=1 SV=2 - [BNC1_HUMAN]	1.91	1	1	1	994	110.902	7.35693
Q01959	Sodium-dependent dopamine transporter OS=Homo sapiens GN=SLC6A3 PE=1 SV=1 - [SC6A3_HUMAN]	1.94	1	1	1	620	68.4503	6.91748
Q01968	Inositol polyphosphate 5-phosphatase OCRL-1 OS=Homo sapiens GN=OCRL PE=1 SV=3 - [OCRL_HUMAN]	1.89	1	1	4	901	104.138	6.55127
Q01970	1-phosphatidylinositol 4,5-bisphosphate phosphodiesterase beta-3 OS=Homo sapiens GN=PLCB3 PE=1 SV=2 - [PLCB3_HUMAN]	3.97	1	3	4	1234	138.713	5.89697
Q01973	Tyrosine-protein kinase transmembrane receptor ROR1 OS=Homo sapiens GN=ROR1 PE=1 SV=2 - [ROR1_HUMAN]	1.81	1	1	1	937	104.215	7.1665
Q01995	Transgelin OS=Homo sapiens GN=TAGLN PE=1 SV=4 - [TAGL_HUMAN]	8.96	1	2	2	201	22.5964	8.83643
Q02218	2-oxoglutarate dehydrogenase, mitochondrial OS=Homo sapiens GN=OGDH PE=1 SV=3 - [ODO1_HUMAN]	12.22	1	7	9	1023	115.861	6.85889
Q02241	Kinesin-like protein KIF23 OS=Homo sapiens GN=KIF23 PE=1 SV=3 - [KIF23_HUMAN]	2.19	1	1	1	960	109.99	8.51416
Q02252	Methylmalonate-semialdehyde dehydrogenase [acylating], mitochondrial OS=Homo sapiens GN=ALDH6A1 PE=1 SV=2 - [MMSA_HUMAN]	26.17	1	8	10	535	57.8027	8.49951
Q02318	Sterol 26-hydroxylase, mitochondrial OS=Homo sapiens GN=CYP27A1 PE=1 SV=1 - [CP27A_HUMAN]	2.82	1	1	1	531	60.1963	8.89502
Q02386	Zinc finger protein 45 OS=Homo sapiens GN=ZNF45 PE=2 SV=2 - [ZNF45_HUMAN]	3.96	1	1	1	682	78.1916	8.66064
Q02413	Desmoglein-1 OS=Homo sapiens GN=DSG1 PE=1 SV=2 - [DSG1_HUMAN]	2.76	1	1	2	1049	113.676	5.03369
Q02543	60S ribosomal protein L18a OS=Homo sapiens GN=RPL18A PE=1 SV=2 - [RL18A_HUMAN]	17.61	1	3	6	176	20.7489	10.7114
Q02750	Dual specificity mitogen-activated protein kinase kinase 1 OS=Homo sapiens GN=MAP2K1 PE=1 SV=2 - [MP2K1_HUMAN]	5.6	2	1	1	393	43.4113	6.62451
Q02763	Angiopoietin-1 receptor OS=Homo sapiens GN=TEK PE=1 SV=2 - [TIE2_HUMAN]	2.49	1	1	1	1124	125.749	6.88818
Q02790	Peptidyl-prolyl cis-trans isomerase FKBP4 OS=Homo sapiens GN=FKBP4 PE=1 SV=3 - [FKBP4_HUMAN]	18.52	1	5	7	459	51.7721	5.42725
Q02818	Nucleobindin-1 OS=Homo sapiens GN=NUCB1 PE=1 SV=4 - [NUCB1_HUMAN]	2.17	1	1	1	461	53.8463	5.24951
Q02878	60S ribosomal protein L6 OS=Homo sapiens GN=RPL6 PE=1 SV=3 - [RL6_HUMAN]	16.32	1	4	5	288	32.7076	10.5796
Q02880	DNA topoisomerase 2-beta OS=Homo sapiens GN=TOP2B PE=1 SV=3 - [TOP2B_HUMAN]	3.69	2	5	5	1626	183.152	8.00146
Q02928	Cytochrome P450 4A11 OS=Homo sapiens GN=CYP4A11 PE=1 SV=1 - [CP4AB_HUMAN]	3.08	2	1	1	519	59.3099	8.76318
Q02978	Mitochondrial 2-oxoglutarate/malate carrier protein OS=Homo sapiens GN=SLC25A11 PE=1 SV=3 - [M2OM_HUMAN]	7.64	1	2	3	314	34.0399	9.90576
Q03001	Dystonin OS=Homo sapiens GN=DST PE=1 SV=4 - [DYST_HUMAN]	1.18	1	4	5	7570	860.127	5.24951
Q03111	Protein ENL OS=Homo sapiens GN=MLLT1 PE=1 SV=2 - [ENL_HUMAN]	2.86	1	1	1	559	62.018	8.5874
Q03112	MDS1 and EVI1 complex locus protein EVI1 OS=Homo sapiens GN=MECOM PE=1 SV=2 - [EVI1_HUMAN]	2.76	1	1	1	1051	118.201	6.7417
Q03135	Caveolin-1 OS=Homo sapiens GN=CAV1 PE=1 SV=4 - [CAV1_HUMAN]	11.8	1	1	1	178	20.4585	6.02393
Q03164	Histone-lysine N-methyltransferase 2A OS=Homo sapiens GN=KMT2A PE=1 SV=5 - [KMT2A_HUMAN]	0.88	1	1	2	3969	431.497	9.08545
Q03167	Transforming growth factor beta receptor type 3 OS=Homo sapiens GN=TGFBR3 PE=1 SV=3 - [TGBR3_HUMAN]	1.88	1	1	1	851	93.4398	5.70654
Q03252	Lamin-B2 OS=Homo sapiens GN=LMNB2 PE=1 SV=3 - [LMNB2_HUMAN]	44.83	1	28	30	600	67.6475	5.35107
Q03426	Mevalonate kinase OS=Homo sapiens GN=MVK PE=1 SV=1 - [KIME_HUMAN]	6.82	1	1	1	396	42.4243	6.45557
Q03468	DNA excision repair protein ERCC-6 OS=Homo sapiens GN=ERCC6 PE=1 SV=1 - [ERCC6_HUMAN]	2.14	1	1	1	1493	168.311	8.08936
Q03591	Complement factor H-related protein 1 OS=Homo sapiens GN=CFHR1 PE=1 SV=2 - [FHR1_HUMAN]	6.06	1	1	1	330	37.626	7.38623
Q03923	Zinc finger protein 85 OS=Homo sapiens GN=ZNF85 PE=2 SV=3 - [ZNF85_HUMAN]	3.7	1	1	1	595	68.6914	9.31982
Q04206	Transcription factor p65 OS=Homo sapiens GN=RELA PE=1 SV=2 - [TF65_HUMAN]	9.26	1	3	7	551	60.1814	5.68115
Q04446	1,4-alpha-glucan-branching enzyme OS=Homo sapiens GN=GBE1 PE=1 SV=3 - [GLGB_HUMAN]	2.42	1	1	1	702	80.4226	6.31592
Q04637	Eukaryotic translation initiation factor 4 gamma 1 OS=Homo sapiens GN=EIF4G1 PE=1 SV=4 - [IF4G1_HUMAN]	8.44	2	9	11	1599	175.382	5.32568
Q04721	Neurogenic locus notch homolog protein 2 OS=Homo sapiens GN=NOTCH2 PE=1 SV=3 - [NOTC2_HUMAN]	0.89	1	1	1	2471	265.226	5.13525
Q04759	Protein kinase C theta type OS=Homo sapiens GN=PRKCQ PE=1 SV=3 - [KPCT_HUMAN]	2.55	1	1	1	706	81.8107	7.60596
Q04760	Lactoylglutathione lyase OS=Homo sapiens GN=GLO1 PE=1 SV=4 - [LGUL_HUMAN]	30.43	1	4	5	184	20.7642	5.31299
Q04837	Single-stranded DNA-binding protein, mitochondrial OS=Homo sapiens GN=SSBP1 PE=1 SV=1 - [SSBP_HUMAN]	10.14	1	1	1	148	17.249	9.59814
Q04917	14-3-3 protein eta OS=Homo sapiens GN=YWHAH PE=1 SV=4 - [1433F_HUMAN]	26.02	2	7	14	246	28.201	4.84326
Q05048	Cleavage stimulation factor subunit 1 OS=Homo sapiens GN=CSTF1 PE=1 SV=1 - [CSTF1_HUMAN]	2.09	1	1	1	431	48.3267	6.58057
Q05084	Islet cell autoantigen 1 OS=Homo sapiens GN=ICA1 PE=1 SV=2 - [ICA69_HUMAN]	2.48	1	1	1	483	54.6102	5.80811
Q05086	Ubiquitin-protein ligase E3A OS=Homo sapiens GN=UBE3A PE=1 SV=4 - [UBE3A_HUMAN]	2.17	1	1	1	875	100.623	5.22412
Q05193	Dynamin-1 OS=Homo sapiens GN=DNM1 PE=1 SV=2 - [DYN1_HUMAN]	6.94	2	3	4	864	97.347	7.1665
Q05215	Early growth response protein 4 OS=Homo sapiens GN=EGR4 PE=2 SV=3 - [EGR4_HUMAN]	2.55	1	1	1	589	61.5839	8.35303
Q05329	Glutamate decarboxylase 2 OS=Homo sapiens GN=GAD2 PE=1 SV=1 - [DCE2_HUMAN]	2.39	1	1	1	585	65.3685	6.90283
Q05397	Focal adhesion kinase 1 OS=Homo sapiens GN=PTK2 PE=1 SV=2 - [FAK1_HUMAN]	2.85	1	1	2	1052	119.157	6.62451
Q05519	Serine/arginine-rich splicing factor 11 OS=Homo sapiens GN=SRSF11 PE=1 SV=1 - [SRS11_HUMAN]	2.89	1	1	1	484	53.5102	10.521
Q05639	Elongation factor 1-alpha 2 OS=Homo sapiens GN=EEF1A2 PE=1 SV=1 - [EF1A2_HUMAN]	43.84	1	8	49	463	50.4383	9.02686
Q05655	Protein kinase C delta type OS=Homo sapiens GN=PRKCD PE=1 SV=2 - [KPCD_HUMAN]	3.85	1	1	1	676	77.4549	7.75244
Q05682	Caldesmon OS=Homo sapiens GN=CALD1 PE=1 SV=3 - [CALD1_HUMAN]	2.65	1	1	2	793	93.1754	5.65576
Q05707	Collagen alpha-1(XIV) chain OS=Homo sapiens GN=COL14A1 PE=1 SV=3 - [COEA1_HUMAN]	23.66	1	20	32	1796	193.394	5.30029
Q05877	Hepatocellular carcinoma protein HHCM OS=Homo sapiens PE=4 SV=1 - [HHCM_HUMAN]	4.07	1	1	1	467	52.1174	9.53955
Q05BV3	Echinoderm microtubule-associated protein-like 5 OS=Homo sapiens GN=EML5 PE=2 SV=3 - [EMAL5_HUMAN]	1.47	1	1	1	1969	219.287	7.73779
Q05DH4	Protein FAM160A1 OS=Homo sapiens GN=FAM160A1 PE=2 SV=2 - [F16A1_HUMAN]	1.73	1	1	1	1040	116.547	4.85596
Q06124	Tyrosine-protein phosphatase non-receptor type 11 OS=Homo sapiens GN=PTPN11 PE=1 SV=2 - [PTN11_HUMAN]	4.69	1	1	2	597	68.3933	7.29834
Q06136	3-ketodihydrosphingosine reductase OS=Homo sapiens GN=KDSR PE=1 SV=1 - [KDSR_HUMAN]	4.82	1	1	1	332	36.1636	7.12256
Q06187	Tyrosine-protein kinase BTK OS=Homo sapiens GN=BTK PE=1 SV=3 - [BTK_HUMAN]	2.88	1	1	2	659	76.2324	7.76709
Q06210	Glutamine--fructose-6-phosphate aminotransferase [isomerizing] 1 OS=Homo sapiens GN=GFPT1 PE=1 SV=3 - [GFPT1_HUMAN]	3.86	1	2	2	699	78.7563	7.10791
Q06278	Aldehyde oxidase OS=Homo sapiens GN=AOX1 PE=1 SV=2 - [AOXA_HUMAN]	1.27	1	1	1	1338	147.822	7.1665
Q06323	Proteasome activator complex subunit 1 OS=Homo sapiens GN=PSME1 PE=1 SV=1 - [PSME1_HUMAN]	35.74	1	6	7	249	28.705	6.02393
Q06481	Amyloid-like protein 2 OS=Homo sapiens GN=APLP2 PE=1 SV=2 - [APLP2_HUMAN]	1.7	1	1	1	763	86.9002	4.79248
Q06828	Fibromodulin OS=Homo sapiens GN=FMOD PE=1 SV=2 - [FMOD_HUMAN]	7.71	1	2	2	376	43.1515	6.03662
Q06830	Peroxiredoxin-1 OS=Homo sapiens GN=PRDX1 PE=1 SV=1 - [PRDX1_HUMAN]	73.87	1	17	62	199	22.0963	8.1333
Q07020	60S ribosomal protein L18 OS=Homo sapiens GN=RPL18 PE=1 SV=2 - [RL18_HUMAN]	32.98	1	5	7	188	21.6211	11.7222
Q07021	Complement component 1 Q subcomponent-binding protein, mitochondrial OS=Homo sapiens GN=C1QBP PE=1 SV=1 - [C1QBP_HUMAN]	18.79	1	4	4	282	31.3426	4.84326
Q07065	Cytoskeleton-associated protein 4 OS=Homo sapiens GN=CKAP4 PE=1 SV=2 - [CKAP4_HUMAN]	7.97	1	4	4	602	65.9827	5.92236
Q07092	Collagen alpha-1(XVI) chain OS=Homo sapiens GN=COL16A1 PE=1 SV=2 - [COGA1_HUMAN]	1.81	1	1	1	1604	157.653	7.84033
Q07157	Tight junction protein ZO-1 OS=Homo sapiens GN=TJP1 PE=1 SV=3 - [ZO1_HUMAN]	6.81	1	5	12	1748	195.34	6.69775
Q07444	NKG2-E type II integral membrane protein OS=Homo sapiens GN=KLRC3 PE=2 SV=3 - [NKG2E_HUMAN]	7.5	1	1	1	240	27.0827	8.07471
Q07507	Dermatopontin OS=Homo sapiens GN=DPT PE=2 SV=2 - [DERM_HUMAN]	24.38	1	3	5	201	23.9888	4.81787
Q07666	KH domain-containing, RNA-binding, signal transduction-associated protein 1 OS=Homo sapiens GN=KHDRBS1 PE=1 SV=1 - [KHDR1_HUMAN]	9.93	3	4	6	443	48.1972	8.66064
Q07812	Apoptosis regulator BAX OS=Homo sapiens GN=BAX PE=1 SV=1 - [BAX_HUMAN]	5.73	1	1	2	192	21.1708	5.22412
Q07864	DNA polymerase epsilon catalytic subunit A OS=Homo sapiens GN=POLE PE=1 SV=5 - [DPOE1_HUMAN]	1.27	1	1	1	2286	261.351	6.39209
Q07954	Prolow-density lipoprotein receptor-related protein 1 OS=Homo sapiens GN=LRP1 PE=1 SV=2 - [LRP1_HUMAN]	2.22	1	6	8	4544	504.276	5.38916
Q07955	Serine/arginine-rich splicing factor 1 OS=Homo sapiens GN=SRSF1 PE=1 SV=2 - [SRSF1_HUMAN]	18.15	1	4	4	248	27.7278	10.3599
Q07960	Rho GTPase-activating protein 1 OS=Homo sapiens GN=ARHGAP1 PE=1 SV=1 - [RHG01_HUMAN]	12.53	1	3	4	439	50.4042	6.29053
Q07960	Rho GTPase-activating protein 1 OS=Homo sapiens GN=ARHGAP1 PE=1 SV=1 - [RHG01_HUMAN]	15.72	1	4	4	439	50.4042	6.29053
Q08043	Alpha-actinin-3 OS=Homo sapiens GN=ACTN3 PE=1 SV=2 - [ACTN3_HUMAN]	6.88	1	4	5	901	103.176	5.51611
Q08050	Forkhead box protein M1 OS=Homo sapiens GN=FOXM1 PE=1 SV=3 - [FOXM1_HUMAN]	5.11	1	1	1	763	84.2303	7.91357
Q08209	Serine/threonine-protein phosphatase 2B catalytic subunit alpha isoform OS=Homo sapiens GN=PPP3CA PE=1 SV=1 - [PP2BA_HUMAN]	4.8	2	1	1	521	58.6503	5.85889
Q08211	ATP-dependent RNA helicase A OS=Homo sapiens GN=DHX9 PE=1 SV=4 - [DHX9_HUMAN]	22.36	1	18	26	1270	140.869	6.84424
Q08257	Quinone oxidoreductase OS=Homo sapiens GN=CRYZ PE=1 SV=1 - [QOR_HUMAN]	27.96	1	5	13	329	35.1845	8.44092
Q08345	Epithelial discoidin domain-containing receptor 1 OS=Homo sapiens GN=DDR1 PE=1 SV=1 - [DDR1_HUMAN]	1.2	1	1	1	913	101.063	6.82959
Q08357	Sodium-dependent phosphate transporter 2 OS=Homo sapiens GN=SLC20A2 PE=1 SV=1 - [S20A2_HUMAN]	4.6	1	1	1	652	70.3474	6.53662
Q08380	Galectin-3-binding protein OS=Homo sapiens GN=LGALS3BP PE=1 SV=1 - [LG3BP_HUMAN]	2.74	1	1	1	585	65.2893	5.2749
Q08495	Dematin OS=Homo sapiens GN=DMTN PE=1 SV=3 - [DEMA_HUMAN]	4.94	1	1	2	405	45.4862	8.88037
Q08623	Pseudouridine-5'-monophosphatase OS=Homo sapiens GN=HDHD1 PE=1 SV=3 - [HDHD1_HUMAN]	9.65	1	1	3	228	25.2329	5.31299
Q08752	Peptidyl-prolyl cis-trans isomerase D OS=Homo sapiens GN=PPID PE=1 SV=3 - [PPID_HUMAN]	2.43	1	1	1	370	40.7379	7.21045
Q08945	FACT complex subunit SSRP1 OS=Homo sapiens GN=SSRP1 PE=1 SV=1 - [SSRP1_HUMAN]	4.8	1	2	2	709	81.0244	6.87354
Q08AM6	Protein VAC14 homolog OS=Homo sapiens GN=VAC14 PE=1 SV=1 - [VAC14_HUMAN]	4.48	1	2	2	782	87.9167	6.12549
Q08J23	tRNA (cytosine(34)-C(5))-methyltransferase OS=Homo sapiens GN=NSUN2 PE=1 SV=2 - [NSUN2_HUMAN]	1.43	1	1	1	767	86.4158	6.771
Q09028	Histone-binding protein RBBP4 OS=Homo sapiens GN=RBBP4 PE=1 SV=3 - [RBBP4_HUMAN]	27.53	1	6	7	425	47.6261	4.89404
Q09161	Nuclear cap-binding protein subunit 1 OS=Homo sapiens GN=NCBP1 PE=1 SV=1 - [NCBP1_HUMAN]	1.39	1	1	1	790	91.7805	6.43018
Q09472	Histone acetyltransferase p300 OS=Homo sapiens GN=EP300 PE=1 SV=2 - [EP300_HUMAN]	0.87	2	1	1	2414	263.99	8.49951
Q09666	Neuroblast differentiation-associated protein AHNAK OS=Homo sapiens GN=AHNAK PE=1 SV=2 - [AHNK_HUMAN]	24.31	1	53	69	5890	628.699	6.15088
Q09FC8	Zinc finger protein 415 OS=Homo sapiens GN=ZNF415 PE=2 SV=2 - [ZN415_HUMAN]	5.8	1	1	1	603	68.7538	8.89502
Q0JRZ9	FCH domain only protein 2 OS=Homo sapiens GN=FCHO2 PE=1 SV=2 - [FCHO2_HUMAN]	0.86	1	1	1	810	88.869	6.85889
Q0P6D2	Protein FAM69C OS=Homo sapiens GN=FAM69C PE=2 SV=3 - [FA69C_HUMAN]	9.07	1	1	1	419	46.3903	6.82959
Q0VDD8	Dynein heavy chain 14, axonemal OS=Homo sapiens GN=DNAH14 PE=2 SV=3 - [DYH14_HUMAN]	0.51	1	1	1	3507	399.64	6.93213
Q0VDF9	Heat shock 70 kDa protein 14 OS=Homo sapiens GN=HSPA14 PE=1 SV=1 - [HSP7E_HUMAN]	3.93	1	1	1	509	54.7601	5.59229
Q0VDG4	Secernin-3 OS=Homo sapiens GN=SCRN3 PE=1 SV=1 - [SCRN3_HUMAN]	3.07	1	1	1	424	48.5132	5.5542
Q0VF96	Cingulin-like protein 1 OS=Homo sapiens GN=CGNL1 PE=1 SV=2 - [CGNL1_HUMAN]	1.61	1	1	1	1302	148.989	5.66846
Q10567	AP-1 complex subunit beta-1 OS=Homo sapiens GN=AP1B1 PE=1 SV=2 - [AP1B1_HUMAN]	10.96	1	9	12	949	104.57	5.05908
Q10570	Cleavage and polyadenylation specificity factor subunit 1 OS=Homo sapiens GN=CPSF1 PE=1 SV=2 - [CPSF1_HUMAN]	2.01	1	1	1	1443	160.782	6.40479
Q10589	Bone marrow stromal antigen 2 OS=Homo sapiens GN=BST2 PE=1 SV=1 - [BST2_HUMAN]	20	1	2	2	180	19.7563	5.60498
Q11201	CMP-N-acetylneuraminate-beta-galactosamide-alpha-2,3-sialyltransferase 1 OS=Homo sapiens GN=ST3GAL1 PE=2 SV=1 - [SIA4A_HUMAN]	6.47	1	1	1	340	39.0501	9.08545
Q12756	Kinesin-like protein KIF1A OS=Homo sapiens GN=KIF1A PE=1 SV=2 - [KIF1A_HUMAN]	2.31	1	2	2	1690	190.944	6.21436
Q12765	Secernin-1 OS=Homo sapiens GN=SCRN1 PE=1 SV=2 - [SCRN1_HUMAN]	26.09	1	8	29	414	46.3525	4.75439
Q12792	Twinfilin-1 OS=Homo sapiens GN=TWF1 PE=1 SV=3 - [TWF1_HUMAN]	9.14	1	2	3	350	40.2577	6.96143
Q12797	Aspartyl/asparaginyl beta-hydroxylase OS=Homo sapiens GN=ASPH PE=1 SV=3 - [ASPH_HUMAN]	1.58	1	1	1	758	85.8095	5.0083
Q12802	A-kinase anchor protein 13 OS=Homo sapiens GN=AKAP13 PE=1 SV=2 - [AKP13_HUMAN]	0.57	1	1	1	2813	307.359	5.23682
Q12805	EGF-containing fibulin-like extracellular matrix protein 1 OS=Homo sapiens GN=EFEMP1 PE=1 SV=2 - [FBLN3_HUMAN]	41.38	1	13	28	493	54.6042	5.07178
Q12857	Nuclear factor 1 A-type OS=Homo sapiens GN=NFIA PE=1 SV=2 - [NFIA_HUMAN]	4.13	1	1	1	509	55.909	8.44092
Q12860	Contactin-1 OS=Homo sapiens GN=CNTN1 PE=1 SV=1 - [CNTN1_HUMAN]	2.36	1	2	2	1018	113.249	5.89697
Q12874	Splicing factor 3A subunit 3 OS=Homo sapiens GN=SF3A3 PE=1 SV=1 - [SF3A3_HUMAN]	4.39	1	2	2	501	58.8123	5.37646
Q12879	Glutamate receptor ionotropic, NMDA 2A OS=Homo sapiens GN=GRIN2A PE=1 SV=1 - [NMDE1_HUMAN]	1.91	1	1	1	1464	165.177	7.10791
Q12888	Tumor suppressor p53-binding protein 1 OS=Homo sapiens GN=TP53BP1 PE=1 SV=2 - [TP53B_HUMAN]	2.59	1	3	3	1972	213.443	4.70361
Q12889	Oviduct-specific glycoprotein OS=Homo sapiens GN=OVGP1 PE=2 SV=1 - [OVGP1_HUMAN]	2.36	1	1	1	678	75.3735	8.77783
Q12904	Aminoacyl tRNA synthase complex-interacting multifunctional protein 1 OS=Homo sapiens GN=AIMP1 PE=1 SV=2 - [AIMP1_HUMAN]	9.62	1	2	3	312	34.3311	8.42627
Q12905	Interleukin enhancer-binding factor 2 OS=Homo sapiens GN=ILF2 PE=1 SV=2 - [ILF2_HUMAN]	31.54	1	8	19	390	43.0352	5.26221
Q12906	Interleukin enhancer-binding factor 3 OS=Homo sapiens GN=ILF3 PE=1 SV=3 - [ILF3_HUMAN]	28.52	2	14	22	894	95.2791	8.76318
Q12907	Vesicular integral-membrane protein VIP36 OS=Homo sapiens GN=LMAN2 PE=1 SV=1 - [LMAN2_HUMAN]	10.67	1	2	2	356	40.2031	6.94678
Q12912	Lymphoid-restricted membrane protein OS=Homo sapiens GN=LRMP PE=1 SV=3 - [LRMP_HUMAN]	2.88	1	1	1	555	62.0831	5.84619
Q12929	Epidermal growth factor receptor kinase substrate 8 OS=Homo sapiens GN=EPS8 PE=1 SV=1 - [EPS8_HUMAN]	1.95	1	1	1	822	91.8244	7.50342
Q12931	Heat shock protein 75 kDa, mitochondrial OS=Homo sapiens GN=TRAP1 PE=1 SV=3 - [TRAP1_HUMAN]	4.83	1	2	3	704	80.0597	8.20654
Q12934	Filensin OS=Homo sapiens GN=BFSP1 PE=1 SV=3 - [BFSP1_HUMAN]	3.31	1	1	1	665	74.4992	5.13525
Q12955	Ankyrin-3 OS=Homo sapiens GN=ANK3 PE=1 SV=3 - [ANK3_HUMAN]	1.83	1	6	9	4377	480.113	6.49365
Q12979	Active breakpoint cluster region-related protein OS=Homo sapiens GN=ABR PE=2 SV=2 - [ABR_HUMAN]	6.29	1	3	4	859	97.5362	6.55127
Q13009	T-lymphoma invasion and metastasis-inducing protein 1 OS=Homo sapiens GN=TIAM1 PE=1 SV=2 - [TIAM1_HUMAN]	0.82	1	1	1	1591	177.398	6.60986
Q13011	Delta(3,5)-Delta(2,4)-dienoyl-CoA isomerase, mitochondrial OS=Homo sapiens GN=ECH1 PE=1 SV=2 - [ECH1_HUMAN]	17.07	1	4	7	328	35.7934	8.00146
Q13017	Rho GTPase-activating protein 5 OS=Homo sapiens GN=ARHGAP5 PE=1 SV=2 - [RHG05_HUMAN]	1.6	1	1	1	1502	172.352	6.62451
Q13018	Secretory phospholipase A2 receptor OS=Homo sapiens GN=PLA2R1 PE=1 SV=2 - [PLA2R_HUMAN]	2.46	1	1	1	1463	168.491	6.11279
Q13045	Protein flightless-1 homolog OS=Homo sapiens GN=FLII PE=1 SV=2 - [FLII_HUMAN]	1.02	1	1	1	1269	144.66	6.04932
Q13049	E3 ubiquitin-protein ligase TRIM32 OS=Homo sapiens GN=TRIM32 PE=1 SV=2 - [TRI32_HUMAN]	2.14	1	1	1	653	71.9424	6.97607
Q13057	Bifunctional coenzyme A synthase OS=Homo sapiens GN=COASY PE=1 SV=4 - [COASY_HUMAN]	15.6	1	4	7	564	62.29	6.99072
Q13085	Acetyl-CoA carboxylase 1 OS=Homo sapiens GN=ACACA PE=1 SV=2 - [ACACA_HUMAN]	3.15	2	3	3	2346	265.385	6.3667
Q13098	COP9 signalosome complex subunit 1 OS=Homo sapiens GN=GPS1 PE=1 SV=4 - [CSN1_HUMAN]	11.41	1	3	5	491	55.5012	6.7417
Q13136	Liprin-alpha-1 OS=Homo sapiens GN=PPFIA1 PE=1 SV=1 - [LIPA1_HUMAN]	1.58	1	1	1	1202	135.695	6.29053
Q13137	Calcium-binding and coiled-coil domain-containing protein 2 OS=Homo sapiens GN=CALCOCO2 PE=1 SV=1 - [CACO2_HUMAN]	4.26	1	1	1	446	52.2206	5.021
Q13148	TAR DNA-binding protein 43 OS=Homo sapiens GN=TARDBP PE=1 SV=1 - [TADBP_HUMAN]	9.66	1	3	3	414	44.7113	6.18896
Q13151	Heterogeneous nuclear ribonucleoprotein A0 OS=Homo sapiens GN=HNRNPA0 PE=1 SV=1 - [ROA0_HUMAN]	11.8	1	2	3	305	30.8218	9.29053
Q13155	Aminoacyl tRNA synthase complex-interacting multifunctional protein 2 OS=Homo sapiens GN=AIMP2 PE=1 SV=2 - [AIMP2_HUMAN]	11.25	1	1	2	320	35.3263	8.22119
Q13162	Peroxiredoxin-4 OS=Homo sapiens GN=PRDX4 PE=1 SV=1 - [PRDX4_HUMAN]	31.37	1	5	6	271	30.5208	6.29053
Q13177	Serine/threonine-protein kinase PAK 2 OS=Homo sapiens GN=PAK2 PE=1 SV=3 - [PAK2_HUMAN]	21.56	2	6	7	524	58.0059	5.96045
Q13185	Chromobox protein homolog 3 OS=Homo sapiens GN=CBX3 PE=1 SV=4 - [CBX3_HUMAN]	16.39	1	2	3	183	20.7984	5.32568
Q13190	Syntaxin-5 OS=Homo sapiens GN=STX5 PE=1 SV=2 - [STX5_HUMAN]	4.51	1	1	1	355	39.6478	9.15869
Q13200	26S proteasome non-ATPase regulatory subunit 2 OS=Homo sapiens GN=PSMD2 PE=1 SV=3 - [PSMD2_HUMAN]	6.61	1	4	5	908	100.136	5.19873
Q13201	Multimerin-1 OS=Homo sapiens GN=MMRN1 PE=1 SV=3 - [MMRN1_HUMAN]	4.4	1	2	2	1228	138.023	7.92822
[truncated: 2,158 more rows]
